# Supplementary material for: 5-Chloro-2-(4-meth­oxy­phen­yl)-1,3-benzo­thia­zole
Source: Acta Crystallogr Sect E Struct Rep Online. 2013 Feb 9;69(Pt 3):o360. doi: 10.1107/S1600536813001955 (PMC3588450; doi:10.1107/S1600536813001955)
Supplement: Supplementary file 1 [file e-69-0o360-sup1.cif]

##############################################################################
#                                                                            #
# This CIF contains the data in a paper accepted for publication in          #
# Acta Crystallographica Section E. It conforms to the requirements of       #
# Notes for Authors for Acta Crystallographica Section E, and has been       #
# peer reviewed under the auspices of the IUCr Commission on Journals.       #
#                                                                            #
# Full details of the Crystallographic Information File format               #
# are given in the paper "The Crystallographic Information File (CIF):       #
# a New Standard Archive File for Crystallography" by S. R. Hall, F. H.      #
# Allen and I. D. Brown [Acta Cryst. (1991), A47, 655-685].                  #
#                                                                            #
# The current version of the core CIF dictionary is obtainable from          #
# ftp://ftp.iucr.org/pub/cif_core.dic.                                       #
#                                                                            #
# Software is freely available for graphical display of the structure(s)     #
# in this CIF. For information consult the CIF software page                 #
# http://www.iucr.org/resources/cif/software.                                #
#                                                                            #
# This file may be used for bona fide research purposes within the           #
# scientific community so long as proper attribution is given to the journal # 
# article from which it was obtained.                                        #
#                                                                            #
##############################################################################
data_global
_audit_creation_method     'form.cif (version 2.0)'
_journal_data_validation_number     ?
_journal_date_recd_electronic     2013-01-12
_journal_date_accepted     2013-01-19
_journal_name_full     'Acta Crystallographica, Section E'
_journal_year     2013
_journal_volume     69
_journal_issue      3
_journal_page_first     o360
_journal_page_last     o360
_journal_paper_category     QO
_journal_paper_doi     10.1107/S1600536813001955
_journal_coeditor_code     IS5237
_publ_contact_author_name     'Yousuf, S. '
_publ_contact_author_address
;
      H.E.J. Research Institute of Chemistry,
      International Cenetr for Chemical and Biological Sciences,
      University of Karachi,
      Karachi 75270, Pakistan
;
_publ_contact_author_email     'dr.sammer.yousuf@gmail.com'
_publ_contact_author_fax     '+92-21 34819018-9'
_publ_contact_author_phone     '+92-21 34824924'
_publ_section_title
;
5-Chloro-2-(4-methoxyphenyl)-1,3-benzothiazole
;
loop_
    _publ_author_name
    _publ_author_footnote
    _publ_author_address
    'Sammer Yousuf' ?
;     H.E.J. Research Institute of Chemistry,
      International Center for Chemical and Biological Sciences,
      University of Karachi,
      Karachi 75270, Pakistan
;
    'Shazia Shah' ?
;     H.E.J. Research Institute of Chemistry,
      International Center for Chemical and Biological Sciences,
      University of Karachi,
      Karachi 75270, Pakistan
;
    'Nida Ambreen' ?
;     H.E.J. Research Institute of Chemistry,
      International Center for Chemical and Biological Sciences,
      University of Karachi,
      Karachi 75270, Pakistan
;
    'Khalid M. Khan' ?
;     H.E.J. Research Institute of Chemistry,
      International Center for Chemical and Biological Sciences,
      University of Karachi,
      Karachi 75270, Pakistan
;
    'Shakil Ahmad' ?
;     H.E.J. Research Institute of Chemistry,
      International Center for Chemical and Biological Sciences,
      University of Karachi,
      Karachi 75270, Pakistan
;
data_I
_audit_creation_method     SHELXL-97
_chemical_name_systematic
;
5-Chloro-2-(4-methoxyphenyl)-1,3-benzothiazole
;
_chemical_name_common     ?
_chemical_formula_moiety     'C14 H10 Cl N O S'
_chemical_formula_sum     'C14 H10 Cl N O S'
_chemical_formula_iupac     'C14 H10 Cl N O S'
_chemical_formula_weight     275.74
_chemical_melting_point     ?
_symmetry_cell_setting     orthorhombic
_symmetry_space_group_name_H-M     'P b c n '
_symmetry_space_group_name_Hall     '-P 2n 2ab '
loop_
    _symmetry_equiv_pos_as_xyz
    'x, y, z'
    '-x+1/2, -y+1/2, z+1/2'
    'x+1/2, -y+1/2, -z'
    '-x, y, -z+1/2'
    '-x, -y, -z'
    'x-1/2, y-1/2, -z-1/2'
    '-x-1/2, y-1/2, z'
    'x, -y, z-1/2'
_cell_length_a     29.0274(16)
_cell_length_b     14.5512(8)
_cell_length_c     5.8686(3)
_cell_angle_alpha     90.00
_cell_angle_beta     90.00
_cell_angle_gamma     90.00
_cell_volume     2478.8(2)
_cell_formula_units_Z     8
_cell_measurement_reflns_used     3307
_cell_measurement_theta_min     2.53
_cell_measurement_theta_max     26.33
_cell_measurement_temperature     273(2)
_exptl_crystal_description     Block
_exptl_crystal_colour     Colorles
_exptl_crystal_size_max     0.37
_exptl_crystal_size_mid     0.22
_exptl_crystal_size_min     0.10
_exptl_crystal_density_diffrn     1.478
_exptl_crystal_density_meas     ?
_exptl_crystal_density_method     'not measured'
_exptl_crystal_F_000     1136
_exptl_absorpt_coefficient_mu     0.461
_exptl_absorpt_correction_type     multi-scan
_exptl_absorpt_process_details     '(SADABS; Bruker, 2000)'
_exptl_absorpt_correction_T_min     0.8479
_exptl_absorpt_correction_T_max     0.9553
_exptl_special_details     ?
_diffrn_ambient_temperature     273(2)
_diffrn_radiation_type     MoK\a
_diffrn_radiation_wavelength     0.71073
_diffrn_radiation_source     'fine-focus sealed tube'
_diffrn_radiation_monochromator     graphite
_diffrn_measurement_device_type
;
Bruker SMART APEX CCD area-detector
;
_diffrn_measurement_method     '\w scan'
_diffrn_detector_area_resol_mean     ?
_diffrn_reflns_number     13397
_diffrn_reflns_av_R_equivalents     0.0519
_diffrn_reflns_av_sigmaI/netI     0.0399
_diffrn_reflns_theta_min     1.57
_diffrn_reflns_theta_max     25.50
_diffrn_reflns_theta_full     25.50
_diffrn_measured_fraction_theta_max     0.999
_diffrn_measured_fraction_theta_full     0.999
_diffrn_reflns_limit_h_min     -34
_diffrn_reflns_limit_h_max     34
_diffrn_reflns_limit_k_min     -17
_diffrn_reflns_limit_k_max     17
_diffrn_reflns_limit_l_min     -6
_diffrn_reflns_limit_l_max     7
_diffrn_standards_number     ?
_diffrn_standards_interval_count     ?
_diffrn_standards_interval_time     ?
_diffrn_standards_decay_%     ?
_refine_special_details
;
Refinement of <i>F</i>^2^ against ALL reflections. The weighted <i>R</i>-factor
<i>wR</i> and goodness of fit <i>S</i> are based on <i>F</i>^2^, conventional
<i>R</i>-factors <i>R</i> are based on <i>F</i>, with <i>F</i> set to zero for
negative <i>F</i>^2^. The threshold expression of <i>F</i>^2^ >
\s(<i>F</i>^2^) is used only for calculating <i>R</i>-factors(gt) <i>etc</i>.
and is not relevant to the choice of reflections for refinement.
<i>R</i>-factors based on <i>F</i>^2^ are statistically about twice as large
as those based on <i>F</i>, and <i>R</i>- factors based on ALL data will be
even larger.
;
_reflns_number_total     2299
_reflns_number_gt     1965
_reflns_threshold_expression     I>2sigma(I)
_refine_ls_structure_factor_coef     Fsqd
_refine_ls_matrix_type     full
_refine_ls_R_factor_all     0.0849
_refine_ls_R_factor_gt     0.0761
_refine_ls_wR_factor_gt     0.2004
_refine_ls_wR_factor_ref     0.2081
_refine_ls_goodness_of_fit_ref     1.149
_refine_ls_restrained_S_all     1.149
_refine_ls_number_reflns     2299
_refine_ls_number_parameters     164
_refine_ls_number_restraints     0
_refine_ls_hydrogen_treatment     constr
_refine_ls_weighting_scheme     calc
_refine_ls_weighting_details
         'calc w=1/[\s^2^(Fo^2^)+(0.0983P)^2^+3.3682P] where P=(Fo^2^+2Fc^2^)/3'
_atom_sites_solution_hydrogens     geom
_atom_sites_solution_primary     direct
_atom_sites_solution_secondary     difmap
_refine_ls_shift/su_max     0.000
_refine_ls_shift/su_mean     0.000
_refine_diff_density_max     0.631
_refine_diff_density_min     -0.370
_refine_ls_extinction_method     none
_refine_ls_extinction_coef     ?
loop_
    _atom_type_symbol
    _atom_type_description
    _atom_type_scat_dispersion_real
    _atom_type_scat_dispersion_imag
    _atom_type_scat_source
    'C' 'C' 0.0033 0.0016
                         'International Tables Vol C Tables 4.2.6.8 and 6.1.1.4'
    'H' 'H' 0.0000 0.0000
                         'International Tables Vol C Tables 4.2.6.8 and 6.1.1.4'
    'N' 'N' 0.0061 0.0033
                         'International Tables Vol C Tables 4.2.6.8 and 6.1.1.4'
    'O' 'O' 0.0106 0.0060
                         'International Tables Vol C Tables 4.2.6.8 and 6.1.1.4'
    'S' 'S' 0.1246 0.1234
                         'International Tables Vol C Tables 4.2.6.8 and 6.1.1.4'
    'Cl' 'Cl' 0.1484 0.1585
                         'International Tables Vol C Tables 4.2.6.8 and 6.1.1.4'
_computing_data_collection     'SMART (Bruker, 2000)'
_computing_cell_refinement     'SAINT (Bruker, 2000)'
_computing_data_reduction     'SAINT (Bruker, 2000)'
_computing_structure_solution     'SHELXS97 (Sheldrick, 2008)'
_computing_structure_refinement     'SHELXL97 (Sheldrick, 2008)'
_computing_molecular_graphics     'SHELXTL (Sheldrick, 2008)'
_computing_publication_material
;
SHELXTL (Sheldrick, 2008), PARST (Nardelli, 1996) and PLATON
(Spek, 2009)
;
loop_
    _atom_site_type_symbol
    _atom_site_label
    _atom_site_fract_x
    _atom_site_fract_y
    _atom_site_fract_z
    _atom_site_U_iso_or_equiv
    _atom_site_adp_type
    _atom_site_calc_flag
    _atom_site_refinement_flags
    _atom_site_occupancy
    _atom_site_symmetry_multiplicity
    _atom_site_disorder_assembly
    _atom_site_disorder_group
    Cl Cl1 0.04504(4) 0.17240(11) -0.0360(2) 0.0787(5) Uani d . 1 1 . .
    S S1 0.21904(4) 0.08514(7) 0.52664(16) 0.0494(4) Uani d . 1 1 . .
    O O1 0.43838(11) 0.1057(2) 0.1916(6) 0.0656(9) Uani d . 1 1 . .
    N N1 0.21907(12) 0.1613(2) 0.1301(5) 0.0437(8) Uani d . 1 1 . .
    C C1 0.16642(15) 0.1048(2) 0.4009(6) 0.0450(9) Uani d . 1 1 . .
    C C2 0.12234(17) 0.0857(3) 0.4807(7) 0.0502(10) Uani d . 1 1 . .
    H H2A 0.1179 0.0592 0.6231 0.060 Uiso calc R 1 1 . .
    C C3 0.08560(16) 0.1072(3) 0.3433(7) 0.0556(11) Uani d . 1 1 . .
    H H3A 0.0558 0.0946 0.3927 0.067 Uiso calc R 1 1 . .
    C C4 0.09246(15) 0.1475(3) 0.1304(8) 0.0530(10) Uani d . 1 1 . .
    C C5 0.13595(15) 0.1688(3) 0.0488(7) 0.0471(9) Uani d . 1 1 . .
    H H5A 0.1400 0.1968 -0.0922 0.057 Uiso calc R 1 1 . .
    C C6 0.17346(14) 0.1466(2) 0.1872(6) 0.0420(9) Uani d . 1 1 . .
    C C7 0.24620(14) 0.1318(2) 0.2888(6) 0.0409(9) Uani d . 1 1 . .
    C C8 0.29667(14) 0.1305(2) 0.2692(6) 0.0420(9) Uani d . 1 1 . .
    C C9 0.32493(16) 0.0941(3) 0.4380(7) 0.0511(10) Uani d . 1 1 . .
    H H9A 0.3118 0.0730 0.5727 0.061 Uiso calc R 1 1 . .
    C C10 0.37175(16) 0.0885(3) 0.4104(7) 0.0535(11) Uani d . 1 1 . .
    H H10A 0.3901 0.0646 0.5261 0.064 Uiso calc R 1 1 . .
    C C11 0.39169(15) 0.1187(3) 0.2077(7) 0.0487(10) Uani d . 1 1 . .
    C C12 0.36468(15) 0.1576(3) 0.0376(7) 0.0479(9) Uani d . 1 1 . .
    H H12A 0.3780 0.1795 -0.0959 0.057 Uiso calc R 1 1 . .
    C C13 0.31762(15) 0.1631(2) 0.0709(7) 0.0461(9) Uani d . 1 1 . .
    H H13A 0.2994 0.1893 -0.0421 0.055 Uiso calc R 1 1 . .
    C C14 0.46063(17) 0.1316(4) -0.0114(9) 0.0717(14) Uani d . 1 1 . .
    H H14A 0.4926 0.1149 -0.0032 0.108 Uiso calc R 1 1 . .
    H H14B 0.4580 0.1969 -0.0316 0.108 Uiso calc R 1 1 . .
    H H14C 0.4465 0.1007 -0.1379 0.108 Uiso calc R 1 1 . .
loop_
    _atom_site_aniso_label
    _atom_site_aniso_U_11
    _atom_site_aniso_U_22
    _atom_site_aniso_U_33
    _atom_site_aniso_U_12
    _atom_site_aniso_U_13
    _atom_site_aniso_U_23
    Cl1 0.0538(7) 0.1036(11) 0.0787(9) 0.0116(7) 0.0019(6) 0.0106(7)
    S1 0.0692(7) 0.0454(6) 0.0336(5) -0.0036(5) 0.0005(4) 0.0084(4)
    O1 0.0598(19) 0.072(2) 0.065(2) 0.0054(15) -0.0097(16) 0.0031(16)
    N1 0.058(2) 0.0384(16) 0.0347(16) -0.0028(14) 0.0022(15) 0.0019(13)
    C1 0.069(3) 0.0347(18) 0.0308(18) -0.0014(17) 0.0019(18) 0.0005(14)
    C2 0.068(3) 0.044(2) 0.039(2) -0.0038(19) 0.0129(19) 0.0029(16)
    C3 0.066(3) 0.051(2) 0.050(2) -0.004(2) 0.020(2) -0.0059(19)
    C4 0.061(3) 0.046(2) 0.052(2) 0.0044(18) 0.007(2) -0.0042(18)
    C5 0.061(2) 0.0386(19) 0.042(2) 0.0006(17) 0.0043(19) -0.0007(16)
    C6 0.061(2) 0.0313(16) 0.0334(18) -0.0018(16) 0.0071(17) -0.0023(14)
    C7 0.064(2) 0.0315(17) 0.0269(17) -0.0024(16) 0.0010(17) -0.0002(14)
    C8 0.065(2) 0.0298(16) 0.0314(18) -0.0007(15) -0.0052(17) -0.0006(14)
    C9 0.072(3) 0.045(2) 0.036(2) -0.0032(19) -0.0038(19) 0.0056(16)
    C10 0.071(3) 0.047(2) 0.043(2) 0.0017(19) -0.016(2) 0.0052(17)
    C11 0.056(2) 0.043(2) 0.047(2) 0.0021(17) -0.0078(19) -0.0040(17)
    C12 0.059(2) 0.042(2) 0.043(2) -0.0012(18) -0.0009(18) 0.0047(16)
    C13 0.061(2) 0.0376(19) 0.040(2) 0.0003(17) -0.0088(18) 0.0040(15)
    C14 0.055(3) 0.092(4) 0.068(3) -0.007(3) 0.001(2) 0.004(3)
_geom_special_details
;
All e.s.d.'s (except the e.s.d. in the dihedral angle between two l.s. planes)
are estimated using the full covariance matrix. The cell e.s.d.'s are taken
into account individually in the estimation of e.s.d.'s in distances, angles
and torsion angles; correlations between e.s.d.'s in cell parameters are only
used when they are defined by crystal symmetry. An approximate (isotropic)
treatment of cell e.s.d.'s is used for estimating e.s.d.'s involving l.s.
planes.
;
loop_
    _geom_bond_atom_site_label_1
    _geom_bond_atom_site_label_2
    _geom_bond_site_symmetry_2
    _geom_bond_distance
    _geom_bond_publ_flag
    Cl1 C4 . 1.726(5) ?
    S1 C1 . 1.720(4) ?
    S1 C7 . 1.741(4) ?
    O1 C11 . 1.372(5) ?
    O1 C14 . 1.407(5) ?
    N1 C7 . 1.293(5) ?
    N1 C6 . 1.382(5) ?
    C1 C2 . 1.391(6) ?
    C1 C6 . 1.409(5) ?
    C2 C3 . 1.373(7) ?
    C2 H2A . 0.9300 ?
    C3 C4 . 1.394(6) ?
    C3 H3A . 0.9300 ?
    C4 C5 . 1.386(6) ?
    C5 C6 . 1.396(6) ?
    C5 H5A . 0.9300 ?
    C7 C8 . 1.470(6) ?
    C8 C9 . 1.391(5) ?
    C8 C13 . 1.396(5) ?
    C9 C10 . 1.371(7) ?
    C9 H9A . 0.9300 ?
    C10 C11 . 1.394(6) ?
    C10 H10A . 0.9300 ?
    C11 C12 . 1.390(5) ?
    C12 C13 . 1.382(6) ?
    C12 H12A . 0.9300 ?
    C13 H13A . 0.9300 ?
    C14 H14A . 0.9600 ?
    C14 H14B . 0.9600 ?
    C14 H14C . 0.9600 ?
loop_
    _geom_angle_atom_site_label_1
    _geom_angle_atom_site_label_2
    _geom_angle_atom_site_label_3
    _geom_angle_site_symmetry_1
    _geom_angle_site_symmetry_3
    _geom_angle
    _geom_angle_publ_flag
    C1 S1 C7 . . 89.62(18) ?
    C11 O1 C14 . . 118.4(4) ?
    C7 N1 C6 . . 110.9(3) ?
    C2 C1 C6 . . 121.3(4) ?
    C2 C1 S1 . . 129.8(3) ?
    C6 C1 S1 . . 109.0(3) ?
    C3 C2 C1 . . 118.2(4) ?
    C3 C2 H2A . . 120.9 ?
    C1 C2 H2A . . 120.9 ?
    C2 C3 C4 . . 120.7(4) ?
    C2 C3 H3A . . 119.6 ?
    C4 C3 H3A . . 119.6 ?
    C5 C4 C3 . . 122.3(4) ?
    C5 C4 Cl1 . . 118.9(3) ?
    C3 C4 Cl1 . . 118.8(3) ?
    C4 C5 C6 . . 117.2(4) ?
    C4 C5 H5A . . 121.4 ?
    C6 C5 H5A . . 121.4 ?
    N1 C6 C5 . . 124.7(3) ?
    N1 C6 C1 . . 114.9(4) ?
    C5 C6 C1 . . 120.3(4) ?
    N1 C7 C8 . . 123.7(3) ?
    N1 C7 S1 . . 115.5(3) ?
    C8 C7 S1 . . 120.6(3) ?
    C9 C8 C13 . . 117.8(4) ?
    C9 C8 C7 . . 122.5(4) ?
    C13 C8 C7 . . 119.7(3) ?
    C10 C9 C8 . . 121.5(4) ?
    C10 C9 H9A . . 119.2 ?
    C8 C9 H9A . . 119.2 ?
    C9 C10 C11 . . 119.6(4) ?
    C9 C10 H10A . . 120.2 ?
    C11 C10 H10A . . 120.2 ?
    O1 C11 C12 . . 124.4(4) ?
    O1 C11 C10 . . 115.2(4) ?
    C12 C11 C10 . . 120.5(4) ?
    C13 C12 C11 . . 118.7(4) ?
    C13 C12 H12A . . 120.7 ?
    C11 C12 H12A . . 120.7 ?
    C12 C13 C8 . . 121.9(4) ?
    C12 C13 H13A . . 119.0 ?
    C8 C13 H13A . . 119.0 ?
    O1 C14 H14A . . 109.5 ?
    O1 C14 H14B . . 109.5 ?
    H14A C14 H14B . . 109.5 ?
    O1 C14 H14C . . 109.5 ?
    H14A C14 H14C . . 109.5 ?
    H14B C14 H14C . . 109.5 ?
loop_
    _geom_torsion_atom_site_label_1
    _geom_torsion_atom_site_label_2
    _geom_torsion_atom_site_label_3
    _geom_torsion_atom_site_label_4
    _geom_torsion_site_symmetry_1
    _geom_torsion_site_symmetry_2
    _geom_torsion_site_symmetry_3
    _geom_torsion_site_symmetry_4
    _geom_torsion
    _geom_torsion_publ_flag
    C7 S1 C1 C2 . . . . 179.4(4) ?
    C7 S1 C1 C6 . . . . -0.7(3) ?
    C6 C1 C2 C3 . . . . 1.2(6) ?
    S1 C1 C2 C3 . . . . -178.9(3) ?
    C1 C2 C3 C4 . . . . -0.4(6) ?
    C2 C3 C4 C5 . . . . -0.9(6) ?
    C2 C3 C4 Cl1 . . . . 179.6(3) ?
    C3 C4 C5 C6 . . . . 1.3(6) ?
    Cl1 C4 C5 C6 . . . . -179.2(3) ?
    C7 N1 C6 C5 . . . . -178.4(3) ?
    C7 N1 C6 C1 . . . . 0.7(4) ?
    C4 C5 C6 N1 . . . . 178.6(3) ?
    C4 C5 C6 C1 . . . . -0.4(5) ?
    C2 C1 C6 N1 . . . . -179.9(3) ?
    S1 C1 C6 N1 . . . . 0.2(4) ?
    C2 C1 C6 C5 . . . . -0.8(5) ?
    S1 C1 C6 C5 . . . . 179.3(3) ?
    C6 N1 C7 C8 . . . . 174.5(3) ?
    C6 N1 C7 S1 . . . . -1.2(4) ?
    C1 S1 C7 N1 . . . . 1.1(3) ?
    C1 S1 C7 C8 . . . . -174.8(3) ?
    N1 C7 C8 C9 . . . . -176.7(3) ?
    S1 C7 C8 C9 . . . . -1.1(5) ?
    N1 C7 C8 C13 . . . . 0.5(5) ?
    S1 C7 C8 C13 . . . . 176.0(3) ?
    C13 C8 C9 C10 . . . . -1.2(6) ?
    C7 C8 C9 C10 . . . . 176.0(4) ?
    C8 C9 C10 C11 . . . . -0.9(6) ?
    C14 O1 C11 C12 . . . . -1.3(6) ?
    C14 O1 C11 C10 . . . . 177.8(4) ?
    C9 C10 C11 O1 . . . . -176.6(4) ?
    C9 C10 C11 C12 . . . . 2.5(6) ?
    O1 C11 C12 C13 . . . . 177.1(4) ?
    C10 C11 C12 C13 . . . . -1.9(6) ?
    C11 C12 C13 C8 . . . . -0.2(6) ?
    C9 C8 C13 C12 . . . . 1.8(5) ?
    C7 C8 C13 C12 . . . . -175.5(3) ?
_iucr_refine_instructions_details
;
TITL A in Pbcn
CELL  0.71073   29.0274   14.5512    5.8686    90.000    90.000    90.000
ZERR  8           0.0016    0.0008    0.0003     0.000     0.000     0.000
LATT   1
SYMM     0.50000 - X ,    0.50000 - Y ,    0.50000 + Z
SYMM     0.50000 + X ,    0.50000 - Y ,            - Z
SYMM             - X ,              Y ,    0.50000 - Z
SFAC C H N O  S  Cl
UNIT 112 80 8 8 8 8
TEMP 0
ACTA
CONF
L.S. 20
BOND  $H
OMIT -3 51
SIZE 0.37 0.22 0.10
FMAP 2 3 60
PLAN 10
WGHT    0.098300    3.368200
FVAR       0.19313
CL1   6    0.045036    0.172398   -0.036027    11.00000    0.05378    0.10361 =
         0.07869    0.01061    0.00194    0.01163
S1    5    0.219043    0.085138    0.526635    11.00000    0.06919    0.04536 =
         0.03364    0.00842    0.00047   -0.00363
O1    4    0.438381    0.105696    0.191597    11.00000    0.05975    0.07228 =
         0.06478    0.00314   -0.00972    0.00536
N1    3    0.219067    0.161322    0.130135    11.00000    0.05789    0.03841 =
         0.03471    0.00187    0.00223   -0.00279
C1    1    0.166421    0.104794    0.400894    11.00000    0.06948    0.03471 =
         0.03079    0.00050    0.00185   -0.00137
C2    1    0.122335    0.085724    0.480657    11.00000    0.06781    0.04390 =
         0.03897    0.00285    0.01293   -0.00377
AFIX  43
H2A   2    0.117865    0.059185    0.623114    11.00000   -1.20000
AFIX   0
C3    1    0.085595    0.107157    0.343295    11.00000    0.06607    0.05055 =
         0.05019   -0.00591    0.01957   -0.00394
AFIX  43
H3A   2    0.055809    0.094644    0.392728    11.00000   -1.20000
AFIX   0
C4    1    0.092456    0.147488    0.130439    11.00000    0.06098    0.04581 =
         0.05222   -0.00417    0.00729    0.00437
C5    1    0.135953    0.168848    0.048834    11.00000    0.06075    0.03862 =
         0.04189   -0.00068    0.00425    0.00062
AFIX  43
H5A   2    0.139996    0.196833   -0.092227    11.00000   -1.20000
AFIX   0
C6    1    0.173458    0.146606    0.187209    11.00000    0.06137    0.03135 =
         0.03340   -0.00234    0.00708   -0.00180
C7    1    0.246201    0.131817    0.288836    11.00000    0.06446    0.03146 =
         0.02687   -0.00019    0.00099   -0.00243
C8    1    0.296666    0.130519    0.269208    11.00000    0.06478    0.02979 =
         0.03144   -0.00060   -0.00525   -0.00072
C9    1    0.324928    0.094083    0.437982    11.00000    0.07161    0.04529 =
         0.03632    0.00561   -0.00384   -0.00320
AFIX  43
H9A   2    0.311758    0.073038    0.572693    11.00000   -1.20000
AFIX   0
C10   1    0.371751    0.088472    0.410356    11.00000    0.07114    0.04656 =
         0.04267    0.00524   -0.01557    0.00165
AFIX  43
H10A  2    0.390090    0.064640    0.526086    11.00000   -1.20000
AFIX   0
C11   1    0.391690    0.118723    0.207668    11.00000    0.05587    0.04278 =
         0.04744   -0.00403   -0.00779    0.00206
C12   1    0.364676    0.157642    0.037599    11.00000    0.05853    0.04207 =
         0.04305    0.00473   -0.00089   -0.00122
AFIX  43
H12A  2    0.377995    0.179540   -0.095910    11.00000   -1.20000
AFIX   0
C13   1    0.317621    0.163145    0.070883    11.00000    0.06079    0.03760 =
         0.03996    0.00399   -0.00882    0.00035
AFIX  43
H13A  2    0.299386    0.189336   -0.042077    11.00000   -1.20000
AFIX   0
C14   1    0.460632    0.131600   -0.011403    11.00000    0.05539    0.09197 =
         0.06788    0.00409    0.00139   -0.00673
AFIX 137
H14A  2    0.492582    0.114886   -0.003218    11.00000   -1.50000
H14B  2    0.458011    0.196859   -0.031613    11.00000   -1.50000
H14C  2    0.446488    0.100734   -0.137926    11.00000   -1.50000
HKLF 4
REM  A in Pbcn                   New: Pbcn
REM R1 =  0.0761 for   1965 Fo > 4sig(Fo)  and  0.0849 for all   2299 data
REM    164 parameters refined using      0 restraints
END
WGHT      0.0983      3.3686
REM Highest difference peak  0.631,  deepest hole -0.370,  1-sigma level  0.108
Q1    1   0.0426  0.1674  0.0811  11.00000  0.05    0.63
Q2    1   0.2172  0.1626 -0.1403  11.00000  0.05    0.61
Q3    1   0.4388  0.1019 -0.1791  11.00000  0.05    0.61
Q4    1   0.0835  0.1016  0.6606  11.00000  0.05    0.58
Q5    1   0.2465  0.1378  0.7123  11.00000  0.05    0.57
Q6    1   0.2978  0.1331  0.7315  11.00000  0.05    0.57
Q7    1   0.2222  0.0961  0.4303  11.00000  0.05    0.55
Q8    1   0.3231  0.0943  0.5785  11.00000  0.05    0.50
Q9    1   0.1776  0.1473 -0.1797  11.00000  0.05    0.49
Q10   1   0.1668  0.1034  0.5971  11.00000  0.05    0.45
;
