# Supplementary material for: 5-Chloro-2-(4-meth­oxy­phen­yl)-1,3-benzo­thia­zole
Source: Acta Crystallogr Sect E Struct Rep Online. 2013 Feb 9;69(Pt 3):o360. doi: 10.1107/S1600536813001955 (PMC3588450; doi:10.1107/S1600536813001955)
Supplement: Supplementary file 2 [file e-69-0o360-Isup2.hkl]

# 
# h,k,l, Fc-squared, Fo-squared, sigma(Fo-squared) and status flag 
# 
data_I
_shelx_title ' A in Pbcn                   New: Pbcn' 
_shelx_refln_list_code          4 
_shelx_F_calc_maximum      542.13 
_exptl_crystal_F_000      1136.00 
_reflns_d_resolution_high  0.8255 
 
loop_ 
 _symmetry_equiv_pos_as_xyz 
 'x, y, z' 
 '-x+1/2, -y+1/2, z+1/2' 
 'x+1/2, -y+1/2, -z' 
 '-x, y, -z+1/2' 
 '-x, -y, -z' 
 'x-1/2, y-1/2, -z-1/2' 
 '-x-1/2, y-1/2, z' 
 'x, -y, z-1/2' 
 
_cell_length_a    29.0274 
_cell_length_b    14.5512 
_cell_length_c     5.8686 
_cell_angle_alpha  90.000 
_cell_angle_beta   90.000 
_cell_angle_gamma  90.000 
 
_shelx_F_squared_multiplier     1.000 
 
loop_ 
 _refln_index_h 
 _refln_index_k 
 _refln_index_l 
 _refln_F_squared_calc 
 _refln_F_squared_meas 
 _refln_F_squared_sigma 
 _refln_observed_status 
   4   0   0     4942.25     5255.05    169.48 o 
   6   0   0     3499.05     4079.33    133.68 o 
   8   0   0     7627.01     8461.62    271.62 o 
  10   0   0     4791.31     5180.31    169.20 o 
  12   0   0    26101.18    28315.22    900.31 o 
  14   0   0      619.62      690.69     28.97 o 
  16   0   0      270.56      207.66     21.85 o 
  18   0   0     4435.78     4625.00    155.56 o 
  20   0   0      340.61      315.95     19.18 o 
  22   0   0     5362.05     5604.89    188.90 o 
  24   0   0     2558.29     2485.79     91.22 o 
  26   0   0      714.32      638.04     32.36 o 
  28   0   0      345.57      299.40     21.02 o 
  30   0   0      303.56      263.00     27.61 o 
  32   0   0        3.62       -0.27      9.38 o 
   1   1   0      438.76      400.14     27.27 o 
   3   1   0     1743.99     1900.76     39.40 o 
   5   1   0     2029.70     2263.22     52.75 o 
   7   1   0     8403.60     9143.81    207.03 o 
   9   1   0     6305.38     7010.78    160.20 o 
  11   1   0     4635.22     4898.91    113.68 o 
  13   1   0     5238.81     6449.72    149.05 o 
  15   1   0     4757.88     5896.32    137.36 o 
  17   1   0      764.71      829.32     24.65 o 
  19   1   0      511.64      435.14     16.08 o 
  21   1   0      162.96      165.59     10.52 o 
  23   1   0     3325.58     3225.49     80.67 o 
  25   1   0        0.17        4.60      4.08 o 
  27   1   0       64.27       74.36      8.62 o 
  29   1   0      493.39      427.04     18.44 o 
  31   1   0       22.71       30.03     13.40 o 
  33   1   0        9.66       -2.14      8.85 o 
   0   2   0     1314.41     1164.58     41.09 o 
   2   2   0     3927.60     4522.71     92.41 o 
   4   2   0      289.41      347.38      8.61 o 
   6   2   0      794.92      864.58     25.17 o 
   8   2   0     1195.65     1226.20     30.62 o 
  10   2   0     3563.49     3831.45     89.57 o 
  12   2   0      836.45      885.24     24.32 o 
  14   2   0     1144.34     1054.19     28.68 o 
  16   2   0        7.23        1.29      2.73 o 
  18   2   0      541.02      542.45     18.41 o 
  20   2   0     1357.93     1325.42     36.96 o 
  22   2   0      915.20      874.53     27.48 o 
  24   2   0      112.49      105.91      9.54 o 
  26   2   0        9.02       17.19      5.10 o 
  28   2   0        0.37       -3.92      4.00 o 
  30   2   0        3.21        3.68      7.68 o 
  32   2   0      198.44      171.58     26.81 o 
  34   2   0       37.05       37.80     14.48 o 
   1   3   0     6036.12     7519.66    154.09 o 
   3   3   0      872.69      951.79     21.02 o 
   5   3   0       18.66       15.75      4.02 o 
   7   3   0     2448.60     2827.93     59.24 o 
   9   3   0      991.11     1057.79     31.42 o 
  11   3   0     3800.17     4083.53     95.88 o 
  13   3   0      713.30      990.52     27.02 o 
  15   3   0     4207.98     5204.82    122.30 o 
  17   3   0      112.66      125.99      7.96 o 
  19   3   0      545.38      489.68     17.48 o 
  21   3   0      615.90      531.84     18.95 o 
  23   3   0     2760.61     2818.22     71.80 o 
  25   3   0      135.01      125.61     10.08 o 
  27   3   0       21.25       17.44      7.10 o 
  29   3   0      131.79      126.53     16.90 o 
  31   3   0      134.87      132.94     31.90 o 
  33   3   0      109.95       95.71     22.25 o 
   0   4   0   293901.69   231361.64  19737.07 o 
   2   4   0     4468.08     5720.67    107.65 o 
   4   4   0      902.30     1064.40     23.80 o 
   6   4   0     1854.91     2052.74     59.04 o 
   8   4   0     2565.10     2952.71     83.04 o 
  10   4   0      248.49      224.42      9.67 o 
  12   4   0     1849.67     1818.80     45.71 o 
  14   4   0      411.40      495.23     16.03 o 
  16   4   0      108.87       85.49      6.26 o 
  18   4   0      853.09      901.87     26.68 o 
  20   4   0      154.46      146.39      9.23 o 
  22   4   0      648.51      632.81     23.72 o 
  24   4   0      815.79      825.03     32.73 o 
  26   4   0      385.71      365.13     20.10 o 
  28   4   0      204.60      175.44     19.61 o 
  30   4   0       13.01       12.19      8.80 o 
  32   4   0        2.13        0.54      6.90 o 
  34   4   0       42.21       54.69     16.62 o 
   1   5   0     7200.39     8219.72    154.05 o 
   3   5   0     5957.58     6410.36    132.17 o 
   5   5   0     1602.06     1768.21     52.07 o 
   7   5   0      520.54      533.86     20.50 o 
   9   5   0     8726.72     9078.20    243.08 o 
  11   5   0     1372.26     1598.57     49.92 o 
  13   5   0     5682.90     6244.60    166.80 o 
  15   5   0      736.27      908.29     25.97 o 
  17   5   0      597.25      641.97     20.45 o 
  19   5   0      241.28      241.17     11.27 o 
  21   5   0     1523.95     1482.92     49.79 o 
  23   5   0      178.64      200.73     15.91 o 
  25   5   0       58.11       50.11      9.68 o 
  27   5   0       44.26       51.26     11.84 o 
  29   5   0      180.63      182.84     20.81 o 
  31   5   0       45.61       30.70     13.00 o 
  33   5   0      120.47      108.79     16.82 o 
   0   6   0       76.94      116.40      8.41 o 
   2   6   0     3291.31     3404.73     66.57 o 
   4   6   0      181.95      253.10      9.07 o 
   6   6   0     1385.15     1456.13     37.58 o 
   8   6   0      671.60      641.69     24.48 o 
  10   6   0     3484.87     3471.42     99.03 o 
  12   6   0      513.04      591.52     24.25 o 
  14   6   0     2797.51     2735.06    114.34 o 
  16   6   0       31.90       23.31      3.46 o 
  18   6   0     2030.45     1966.54     61.81 o 
  20   6   0     2559.52     2475.05     76.00 o 
  22   6   0     1820.70     1806.03     59.27 o 
  24   6   0      136.82      130.87     13.82 o 
  26   6   0       18.43       18.21      8.13 o 
  28   6   0       19.79       26.65      9.92 o 
  30   6   0        1.42       -9.86      6.68 o 
  32   6   0      385.42      377.26     27.49 o 
   1   7   0        1.33        5.61      2.59 o 
   3   7   0      484.61      476.92     14.37 o 
   5   7   0     1165.64     1163.33     28.54 o 
   7   7   0      735.38      713.29     21.12 o 
   9   7   0     3154.06     3451.58     99.32 o 
  11   7   0     1776.68     1799.60     56.72 o 
  13   7   0       54.43       89.58     13.21 o 
  15   7   0      568.29      706.96     34.79 o 
  17   7   0       86.01       96.21     11.01 o 
  19   7   0      288.67      281.94     17.26 o 
  21   7   0      305.68      279.41     18.32 o 
  23   7   0        3.93       19.20      9.44 o 
  25   7   0       63.33       60.62     12.36 o 
  27   7   0      192.47      180.46     21.14 o 
  29   7   0       50.66       53.68     13.34 o 
  31   7   0        5.18       16.30     10.05 o 
   0   8   0       71.99      137.40      9.98 o 
   2   8   0        0.02        7.58      2.94 o 
   4   8   0       31.61       25.47      3.96 o 
   6   8   0      349.19      454.09     14.41 o 
   8   8   0      119.49      138.29     10.20 o 
  10   8   0      421.84      496.13     22.65 o 
  12   8   0     3664.86     4067.18    117.26 o 
  14   8   0      670.28      733.07     30.13 o 
  16   8   0       40.97       25.82      8.81 o 
  18   8   0      289.02      256.18     16.44 o 
  20   8   0      183.87      197.72     16.21 o 
  22   8   0     1075.65     1073.83     41.09 o 
  24   8   0        0.97       -9.47      6.35 o 
  26   8   0       13.88       18.60     11.93 o 
  28   8   0        7.69       21.83     12.87 o 
  30   8   0      117.48      134.23     19.30 o 
   1   9   0     3179.15     3458.93     69.82 o 
   3   9   0      699.69      661.30     19.51 o 
   5   9   0        0.24        2.37      2.87 o 
   7   9   0      969.51     1068.55     27.78 o 
   9   9   0       30.40       17.50      5.53 o 
  11   9   0     2652.04     2655.74     81.32 o 
  13   9   0      846.07      853.56     34.22 o 
  15   9   0       20.22        6.50      5.82 o 
  17   9   0       57.22       63.21     12.58 o 
  19   9   0      695.51      715.38     30.83 o 
  21   9   0       96.85      114.76     13.33 o 
  23   9   0       71.70       66.50     11.08 o 
  25   9   0        1.77       16.43      7.44 o 
  27   9   0       22.09       22.99      8.24 o 
  29   9   0       13.36       20.51      8.99 o 
   0  10   0      402.08      385.21     18.43 o 
   2  10   0       12.17       25.14      4.78 o 
   4  10   0       39.59       59.73      6.11 o 
   6  10   0      185.39      228.68     10.53 o 
   8  10   0       81.00       85.02      9.43 o 
  10  10   0        4.46       -4.45      3.97 o 
  12  10   0       15.91       13.10      5.50 o 
  14  10   0      406.72      390.13     26.72 o 
  16  10   0        0.17        6.13      6.21 o 
  18  10   0      851.53      791.63     41.33 o 
  20  10   0      184.83      226.09     18.08 o 
  22  10   0      215.90      226.88     18.59 o 
  24  10   0        0.01        5.44      7.14 o 
  26  10   0        0.08       -2.33     15.28 o 
  28  10   0       32.10       27.49     19.03 o 
   1  11   0      602.53      607.85     19.57 o 
   3  11   0       38.85       42.93      5.81 o 
   5  11   0      816.40      757.50     22.65 o 
   7  11   0     1396.33     1429.26     43.03 o 
   9  11   0     1259.58     1289.22     40.43 o 
  11  11   0     3060.54     2955.25     79.04 o 
  13  11   0       29.43       32.61      7.45 o 
  15  11   0        2.43        1.39      4.90 o 
  17  11   0      408.57      415.31     23.81 o 
  19  11   0      815.82      832.59     43.95 o 
  21  11   0       41.11       63.26     10.75 o 
  23  11   0      291.66      305.51     28.11 o 
  25  11   0        4.36        6.68     10.32 o 
  27  11   0       98.70      114.20     17.63 o 
   0  12   0     5510.95     5956.17    166.90 o 
   2  12   0      875.09      856.34     25.51 o 
   4  12   0       12.83       24.87      6.88 o 
   6  12   0      133.77      180.69     13.69 o 
   8  12   0        6.75        7.12      5.78 o 
  10  12   0       37.62       23.30      7.47 o 
  12  12   0     1904.13     1885.50     55.89 o 
  14  12   0      725.65      719.02     30.18 o 
  16  12   0      164.71      175.01     15.43 o 
  18  12   0      446.29      438.71     24.48 o 
  20  12   0     1017.08     1067.76     53.52 o 
  22  12   0     1171.94     1212.78     58.85 o 
  24  12   0       12.58       18.63      6.87 o 
   1  13   0      224.60      215.68     12.11 o 
   3  13   0      118.44      144.14     12.67 o 
   5  13   0      263.98      243.85     16.07 o 
   7  13   0     1300.77     1316.13     46.55 o 
   9  13   0     1265.43     1356.82     43.49 o 
  11  13   0      365.88      308.86     18.21 o 
  13  13   0        9.76       10.85      6.26 o 
  15  13   0      145.74      139.57     14.02 o 
  17  13   0        0.12       -6.58      4.38 o 
  19  13   0      313.95      350.51     23.81 o 
  21  13   0      173.46      173.33     17.64 o 
  23  13   0       32.05       51.38      8.99 o 
   0  14   0        6.12       15.82     16.09 o 
   2  14   0      559.30      636.81     25.74 o 
   4  14   0      191.83      173.53     14.31 o 
   6  14   0       25.12       20.38      8.28 o 
   8  14   0      147.20      174.84     15.05 o 
  10  14   0      147.83      182.71     15.58 o 
  12  14   0        0.10       -5.28      6.89 o 
  14  14   0        6.21        7.50      5.18 o 
  16  14   0       24.70       13.20      7.64 o 
  18  14   0       14.68       27.41      7.56 o 
  20  14   0       20.31       12.24      6.71 o 
   1  15   0       84.33       96.24     18.42 o 
   3  15   0        2.23       -6.35     10.85 o 
   5  15   0       51.55       64.81      9.64 o 
   7  15   0      130.91      130.03     13.86 o 
   9  15   0      130.29      147.55     14.50 o 
  11  15   0      207.24      194.07     16.81 o 
  13  15   0        1.93       -5.05      7.09 o 
  15  15   0        1.00       -7.07      4.71 o 
  17  15   0      288.44      281.01     20.00 o 
   0  16   0     1096.44     1059.24     80.70 o 
   2  16   0      227.36      239.31     27.95 o 
   4  16   0      117.84      123.51     20.74 o 
   6  16   0      113.08      130.26     16.98 o 
   8  16   0        8.96       19.07      6.51 o 
  10  16   0        4.99       10.21      6.73 o 
  12  16   0       26.00       12.61      7.39 o 
  14  16   0       99.90      108.93     12.14 o 
   1  17   0       15.83        3.20     12.47 o 
   3  17   0      115.75      115.64     20.08 o 
   5  17   0       88.85       74.22     17.29 o 
   7  17   0      345.05      369.40     28.01 o 
   9  17   0      333.59      347.47     27.60 o 
   1   1   1      558.70      361.85      9.41 o 
   2   1   1        0.93        4.09      0.99 o 
   3   1   1      564.38      375.53      8.07 o 
   4   1   1     5379.16     6320.97    108.57 o 
   5   1   1        0.95       -1.49      1.53 o 
   6   1   1      328.22      388.00      8.31 o 
   7   1   1       79.11       78.67      3.66 o 
   8   1   1     3565.60     3804.92     59.07 o 
   9   1   1      186.43      143.73      4.57 o 
  10   1   1       11.03       15.56      2.08 o 
  11   1   1     1097.61     1006.30     19.58 o 
  12   1   1       62.89       77.31      3.95 o 
  13   1   1     2628.16     2340.73     71.34 o 
  14   1   1      735.14      950.35     22.50 o 
  15   1   1     1502.21     1552.74     44.64 o 
  16   1   1      812.19      765.45     16.22 o 
  17   1   1      171.91      155.76      6.25 o 
  18   1   1     1209.52     1217.13     23.98 o 
  19   1   1      321.63      317.44      9.90 o 
  20   1   1      732.11      723.58     16.56 o 
  21   1   1       18.36       15.96      3.44 o 
  22   1   1       67.80       64.97      5.28 o 
  23   1   1      255.67      220.01      8.57 o 
  24   1   1      185.50      187.27      8.26 o 
  25   1   1        0.02        0.12      3.12 o 
  26   1   1      620.66      519.00     15.42 o 
  27   1   1       32.28       37.49      5.65 o 
  28   1   1       60.30       54.35      6.62 o 
  29   1   1        4.13        8.23      4.21 o 
  30   1   1      164.27      157.83     11.81 o 
  31   1   1        0.70       15.67      6.00 o 
  32   1   1       14.04       23.10      6.82 o 
  33   1   1       14.44       17.43      6.35 o 
  34   1   1       33.08       30.20     14.34 o 
   0   2   1   101860.93    67609.15   1516.13 o 
   1   2   1     1289.14     2924.22     55.53 o 
   2   2   1     6882.46     4431.29     74.18 o 
   3   2   1    28169.09    33299.30    527.25 o 
   4   2   1     4928.31     3558.85     58.18 o 
   5   2   1     8120.56     9533.32    152.39 o 
   6   2   1     2438.43     1548.18     26.76 o 
   7   2   1    14007.07    15958.18    228.53 o 
   8   2   1     1015.15      714.87     17.21 o 
   9   2   1     4506.57     5306.56     86.72 o 
  10   2   1      706.22      616.27     21.95 o 
  11   2   1      133.88      118.80      5.03 o 
  12   2   1     2373.41     2282.51     58.37 o 
  13   2   1      601.08      838.10     16.77 o 
  14   2   1      106.97      105.12      4.82 o 
  15   2   1     4398.98     4459.62     74.68 o 
  16   2   1      596.01      575.18     13.16 o 
  17   2   1       93.76      120.44      5.80 o 
  18   2   1       23.23       29.62      3.70 o 
  19   2   1     6180.40     6260.79    104.30 o 
  20   2   1       23.04       27.58      4.75 o 
  21   2   1       49.35       52.44      4.81 o 
  22   2   1      178.65      160.85      7.51 o 
  23   2   1      751.33      791.43     18.27 o 
  24   2   1        6.50        7.65      3.98 o 
  25   2   1       30.76       51.44      5.64 o 
  26   2   1      569.98      457.83     14.28 o 
  27   2   1      123.93      152.36      8.74 o 
  28   2   1       10.42       10.35      5.22 o 
  29   2   1      120.80      123.36     10.59 o 
  30   2   1       20.86       25.83      6.88 o 
  31   2   1      512.30      471.94     21.74 o 
  32   2   1        3.18       11.26      5.92 o 
  33   2   1        0.56       -1.71      5.74 o 
  34   2   1       39.18       44.49     15.73 o 
   1   3   1     1002.60      641.53     11.95 o 
   2   3   1     6591.48     7856.43    118.96 o 
   3   3   1      207.97      142.16      4.15 o 
   4   3   1      109.84      111.06      3.43 o 
   5   3   1        2.32       -1.92      1.28 o 
   6   3   1     7617.24     8694.17    149.02 o 
   7   3   1      628.47      507.83     22.25 o 
   8   3   1     3729.79     4156.20     68.74 o 
   9   3   1      563.55      536.87     24.13 o 
  10   3   1     5706.60     6336.85     97.73 o 
  11   3   1     1403.78     1249.09     40.46 o 
  12   3   1     3987.35     4453.45     74.04 o 
  13   3   1      731.21      628.27     17.47 o 
  14   3   1      113.55      274.23     13.38 o 
  15   3   1     1342.32     1329.66     31.93 o 
  16   3   1      198.05      201.27      6.94 o 
  17   3   1      329.49      287.40      8.98 o 
  18   3   1      531.07      494.53     12.31 o 
  19   3   1      325.51      293.80      9.28 o 
  20   3   1      789.05      805.83     17.91 o 
  21   3   1      147.04      148.93      7.80 o 
  22   3   1      522.51      439.47     12.29 o 
  23   3   1      193.06      180.27      8.71 o 
  24   3   1      271.31      264.12     10.42 o 
  25   3   1      152.98      141.91      9.45 o 
  26   3   1       80.18       95.67     10.12 o 
  27   3   1       19.33       27.20      5.52 o 
  28   3   1      257.51      256.31     16.69 o 
  29   3   1       22.12       18.33      6.58 o 
  30   3   1       44.56       36.93      8.05 o 
  31   3   1       15.69       17.73      6.86 o 
  32   3   1        0.77        9.77      7.49 o 
  33   3   1        0.04       12.52      6.82 o 
  34   3   1        2.93        6.68      9.48 o 
   0   4   1       66.06       22.55      4.18 o 
   1   4   1    69461.51    82281.77   1167.55 o 
   2   4   1     5994.44     4419.95     68.11 o 
   3   4   1     2604.80     3212.21     47.90 o 
   4   4   1      759.35      523.99     16.01 o 
   5   4   1      219.49      174.88      4.61 o 
   6   4   1       84.38       68.75      4.32 o 
   7   4   1     2062.74     2274.81     41.59 o 
   8   4   1      206.91      154.33      9.98 o 
   9   4   1     2367.04     2638.35     48.11 o 
  10   4   1     1089.83      949.17     26.60 o 
  11   4   1     2895.77     3268.50     55.67 o 
  12   4   1        9.06        9.71      2.60 o 
  13   4   1     6053.32     6594.17    108.40 o 
  14   4   1      118.83      110.25      5.03 o 
  15   4   1      238.69      304.35      8.57 o 
  16   4   1      349.76      336.56     12.16 o 
  17   4   1     3029.13     2940.19     51.43 o 
  18   4   1        9.17        2.83      2.52 o 
  19   4   1       66.58       73.86      5.07 o 
  20   4   1       75.68       71.85      5.09 o 
  21   4   1     3411.61     3492.23     61.18 o 
  22   4   1       52.11       53.54      6.57 o 
  23   4   1      303.13      329.22     12.96 o 
  24   4   1       35.19       38.35      6.27 o 
  25   4   1     1196.13     1075.44     31.43 o 
  26   4   1       48.78       51.42      7.88 o 
  27   4   1       25.71       28.91      6.58 o 
  28   4   1       52.63       46.85      7.38 o 
  29   4   1      471.48      465.46     21.92 o 
  30   4   1        4.47        0.86      5.50 o 
  31   4   1        0.87       14.39      6.19 o 
  32   4   1       16.12       26.75      7.61 o 
  33   4   1       87.25      113.43     13.73 o 
   1   5   1       20.11        8.84      1.95 o 
   2   5   1      971.65     1076.39     18.04 o 
   3   5   1      953.58      713.05     15.92 o 
   4   5   1      416.69      572.38     10.82 o 
   5   5   1        0.52        1.75      1.30 o 
   6   5   1     4462.83     5062.14     78.68 o 
   7   5   1        2.08        0.15      1.87 o 
   8   5   1     1500.42     1704.37     35.79 o 
   9   5   1      217.50      174.48      8.55 o 
  10   5   1     2669.15     3035.31     60.57 o 
  11   5   1       45.61       50.00      4.77 o 
  12   5   1     1611.51     1744.69     37.39 o 
  13   5   1     1692.31     1499.10     41.46 o 
  14   5   1       26.58      113.97      9.55 o 
  15   5   1      660.61      633.63     21.93 o 
  16   5   1      397.10      410.10     10.45 o 
  17   5   1       14.80       18.60      2.85 o 
  18   5   1     1420.04     1470.89     28.47 o 
  19   5   1      174.29      154.46      7.81 o 
  20   5   1       61.59       62.55      5.75 o 
  21   5   1       78.64       90.27      6.87 o 
  22   5   1      298.65      317.09     13.04 o 
  23   5   1      276.72      230.54     13.19 o 
  24   5   1      446.70      477.33     18.63 o 
  25   5   1       73.59       79.87      9.38 o 
  26   5   1       42.64       51.82      7.84 o 
  27   5   1       20.66       28.44      6.44 o 
  28   5   1      243.82      218.00     14.11 o 
  29   5   1        0.52        8.03      4.90 o 
  30   5   1        0.10       -2.95      5.42 o 
  31   5   1        5.26       13.83      7.08 o 
  32   5   1        8.48       36.73     10.15 o 
  33   5   1       21.66       24.61      7.80 o 
   0   6   1    22601.63    17850.11    361.37 o 
   1   6   1      193.94      559.67     18.48 o 
   2   6   1      739.59      562.40     13.47 o 
   3   6   1      420.32      522.39     10.06 o 
   4   6   1      342.02      242.47      6.38 o 
   5   6   1      138.50      137.12      4.57 o 
   6   6   1     1340.71     1069.62     24.22 o 
   7   6   1       36.21       50.96      3.92 o 
   8   6   1      363.64      294.94     12.54 o 
   9   6   1        9.67       34.77      3.87 o 
  10   6   1       89.38       91.25      6.00 o 
  11   6   1      238.25      305.36     10.48 o 
  12   6   1      383.38      366.88     12.12 o 
  13   6   1        1.95       19.94      5.44 o 
  14   6   1      264.28      218.78      9.27 o 
  15   6   1        0.73       12.27      2.84 o 
  16   6   1      135.66      127.81      6.81 o 
  17   6   1        0.42       -0.46      2.72 o 
  18   6   1       17.92       33.08      4.63 o 
  19   6   1       11.64       12.20      3.82 o 
  20   6   1      102.92       91.01      7.81 o 
  21   6   1       18.95       25.01      6.40 o 
  22   6   1      131.22      124.43     10.84 o 
  23   6   1       14.52       28.69      6.42 o 
  24   6   1       34.95       48.19      7.76 o 
  25   6   1      116.61      128.55     11.40 o 
  26   6   1      125.24      111.76     10.65 o 
  27   6   1       23.44       18.97      7.07 o 
  28   6   1        2.39       14.11      5.27 o 
  29   6   1        0.70        0.64      7.48 o 
  30   6   1        0.76        5.23      6.33 o 
  31   6   1        8.20        1.33     13.46 o 
  32   6   1        6.19       13.97      7.01 o 
   1   7   1      341.64      282.39      7.39 o 
   2   7   1     4295.90     5102.97     76.03 o 
   3   7   1      457.72      366.69      8.32 o 
   4   7   1     2588.12     2810.82     41.73 o 
   5   7   1        6.30       10.02      2.16 o 
   6   7   1     5634.10     6118.38     95.20 o 
   7   7   1      620.97      555.12     13.38 o 
   8   7   1       99.83      181.16      7.32 o 
   9   7   1      912.79      813.30     30.80 o 
  10   7   1     2388.74     2471.54     47.71 o 
  11   7   1      373.78      303.10     11.00 o 
  12   7   1     2213.21     2352.01     49.43 o 
  13   7   1       18.16       27.42      4.28 o 
  14   7   1        8.01       18.38      3.58 o 
  15   7   1      351.05      310.26     11.44 o 
  16   7   1      813.54      821.94     20.45 o 
  17   7   1      112.62      105.45      7.90 o 
  18   7   1     1959.17     1908.42     43.30 o 
  19   7   1      248.27      207.62     10.82 o 
  20   7   1       69.10      117.04     10.33 o 
  21   7   1      218.71      237.94     14.17 o 
  22   7   1      225.18      241.50     14.64 o 
  23   7   1       95.69       79.66      9.08 o 
  24   7   1      294.70      307.01     16.05 o 
  25   7   1      247.18      232.54     18.13 o 
  26   7   1       87.62      109.25     11.07 o 
  27   7   1        4.33       12.00      5.41 o 
  28   7   1      258.78      263.14     16.13 o 
  29   7   1       28.40       27.08      6.80 o 
  30   7   1       10.41       19.18      5.93 o 
  31   7   1       20.43       12.20      6.92 o 
   0   8   1      108.55      100.96     15.94 o 
   1   8   1    24028.62    28553.78    407.93 o 
   2   8   1     3209.48     2664.89     87.48 o 
   3   8   1       50.82      170.91      9.80 o 
   4   8   1      634.86      504.46     14.47 o 
   5   8   1      100.54      168.16      5.63 o 
   6   8   1       68.16       60.53      3.70 o 
   7   8   1      317.49      408.97     11.30 o 
   8   8   1      105.35       84.66      5.55 o 
   9   8   1      257.45      239.10      8.50 o 
  10   8   1      445.84      384.88     11.25 o 
  11   8   1     1099.35     1136.84     23.84 o 
  12   8   1        1.40        0.03      2.81 o 
  13   8   1     1313.66     1280.55     30.23 o 
  14   8   1       39.62       35.04      5.96 o 
  15   8   1       67.43       75.71      8.18 o 
  16   8   1      263.80      268.96     13.62 o 
  17   8   1     1167.16     1085.94     28.81 o 
  18   8   1       15.65       15.83      4.43 o 
  19   8   1      258.00      267.62     12.46 o 
  20   8   1       18.14       31.08      6.72 o 
  21   8   1     2696.90     2770.60     67.41 o 
  22   8   1       98.12       92.45      9.95 o 
  23   8   1       73.49      107.81     10.96 o 
  24   8   1        5.86        5.98      5.43 o 
  25   8   1      657.03      620.12     23.07 o 
  26   8   1       64.48       55.23      8.49 o 
  27   8   1       16.67       19.37      6.60 o 
  28   8   1       44.74       40.33      7.22 o 
  29   8   1      174.30      171.35     15.30 o 
  30   8   1        7.94       15.86      5.32 o 
   1   9   1      152.26      122.30      5.55 o 
   2   9   1      131.28      138.45      5.85 o 
   3   9   1       74.46       69.71      4.20 o 
   4   9   1     1251.36     1186.50     20.53 o 
   5   9   1        1.45        1.15      1.91 o 
   6   9   1     1032.93     1103.38     20.36 o 
   7   9   1       17.72       14.89      2.59 o 
   8   9   1     5033.72     5355.10     86.16 o 
   9   9   1       38.41       36.88      4.49 o 
  10   9   1      849.81      851.18     19.41 o 
  11   9   1       15.31       11.34      3.37 o 
  12   9   1      338.01      320.72     12.24 o 
  13   9   1      251.10      216.30     14.80 o 
  14   9   1      851.26      826.65     25.87 o 
  15   9   1      198.86      174.62     12.03 o 
  16   9   1       37.83       38.59      6.53 o 
  17   9   1      203.48      161.20     11.96 o 
  18   9   1       60.39       78.82      8.46 o 
  19   9   1       75.66       52.65      7.67 o 
  20   9   1      727.88      678.45     24.00 o 
  21   9   1        1.83       22.79      6.51 o 
  22   9   1      377.28      353.77     16.89 o 
  23   9   1      138.64      117.84     10.86 o 
  24   9   1       69.57       88.76     10.12 o 
  25   9   1       63.34       79.82      9.33 o 
  26   9   1      141.28      152.96     13.03 o 
  27   9   1        3.28        7.87      4.79 o 
  28   9   1       37.46       47.15      7.91 o 
  29   9   1        0.15       18.05      5.16 o 
   0  10   1     1322.46     1125.13     56.24 o 
   1  10   1      169.53      194.46      8.28 o 
   2  10   1       30.51       28.15      3.58 o 
   3  10   1      747.17      717.34     15.08 o 
   4  10   1      136.97      144.35      6.72 o 
   5  10   1        3.01       30.30      3.45 o 
   6  10   1      532.68      494.01     12.25 o 
   7  10   1      903.89      917.65     19.79 o 
   8  10   1       33.22       29.57      4.21 o 
   9  10   1      171.25      188.73      8.13 o 
  10  10   1       10.62        8.42      3.71 o 
  11  10   1      514.68      519.74     16.23 o 
  12  10   1       17.88       16.49      4.49 o 
  13  10   1       27.03       27.83      5.16 o 
  14  10   1      145.31      135.13      9.85 o 
  15  10   1      562.09      489.95     17.40 o 
  16  10   1        0.22       -0.65      3.81 o 
  17  10   1      125.21      102.18      9.48 o 
  18  10   1        0.74       10.76      5.36 o 
  19  10   1      911.10      901.21     34.79 o 
  20  10   1      274.16      237.14     14.95 o 
  21  10   1        8.56       26.95      6.40 o 
  22  10   1      133.53      113.39     10.86 o 
  23  10   1       52.13       55.56      8.23 o 
  24  10   1       26.81       23.40      6.26 o 
  25  10   1       64.33       69.73      8.84 o 
  26  10   1        0.33       -3.85      4.22 o 
  27  10   1       26.15       15.89      7.49 o 
  28  10   1        1.14       -1.81      5.84 o 
   1  11   1      108.36       95.83      5.59 o 
   2  11   1      181.07      232.80      8.13 o 
   3  11   1       94.24       81.62      5.31 o 
   4  11   1      811.35      799.91     16.73 o 
   5  11   1        0.56        3.69      3.18 o 
   6  11   1       40.26       45.21      4.85 o 
   7  11   1      169.92      160.31      7.87 o 
   8  11   1      127.96      125.77      8.21 o 
   9  11   1      177.98      163.04      9.22 o 
  10  11   1       50.06       53.48      6.04 o 
  11  11   1        7.59       10.19      3.88 o 
  12  11   1        2.10        0.65      3.53 o 
  13  11   1        8.75        8.20      3.93 o 
  14  11   1       28.29       45.72      6.34 o 
  15  11   1        2.77        6.99      4.31 o 
  16  11   1       81.23       91.23      8.96 o 
  17  11   1       29.82       27.99      7.37 o 
  18  11   1      292.80      306.46     15.60 o 
  19  11   1      145.90      131.16     10.80 o 
  20  11   1        3.51       26.42      5.20 o 
  21  11   1       32.82       41.97      7.23 o 
  22  11   1        1.78       20.83      5.64 o 
  23  11   1       26.56       23.50      5.69 o 
  24  11   1        4.80        3.58      4.08 o 
  25  11   1       81.73       82.26      9.05 o 
  26  11   1       84.17       89.90     10.90 o 
  27  11   1        0.21        2.31      5.61 o 
   0  12   1       19.43       14.23      5.14 o 
   1  12   1      759.49      812.77     18.55 o 
   2  12   1      437.62      374.66     10.68 o 
   3  12   1        0.02       14.62      4.23 o 
   4  12   1      173.69      156.84      9.96 o 
   5  12   1      414.06      436.31     12.84 o 
   6  12   1       14.26       11.98      4.27 o 
   7  12   1        7.67        8.17      3.89 o 
   8  12   1       13.66       10.72      4.14 o 
   9  12   1       84.43      107.83      8.16 o 
  10  12   1       26.10       16.14      4.49 o 
  11  12   1        0.03       -1.93      3.32 o 
  12  12   1        0.92        1.09      3.74 o 
  13  12   1      183.18      227.00     11.67 o 
  14  12   1       15.15       13.50      4.51 o 
  15  12   1       85.21       82.24      8.10 o 
  16  12   1       14.73       16.80      4.72 o 
  17  12   1        9.28       12.67      5.00 o 
  18  12   1       16.51        7.61      4.62 o 
  19  12   1       37.80       52.75      7.74 o 
  20  12   1        2.99       12.02      5.44 o 
  21  12   1      194.53      211.91     13.80 o 
  22  12   1       23.15       21.62      5.32 o 
  23  12   1        8.63       17.78      8.35 o 
  24  12   1       10.27       15.70      4.36 o 
  25  12   1       44.03       41.78      8.51 o 
   1  13   1       23.31       15.78      4.25 o 
   2  13   1        9.98       10.86      3.86 o 
   3  13   1       12.73       14.89      4.18 o 
   4  13   1      428.59      388.41     14.34 o 
   5  13   1        1.61       -0.52      3.80 o 
   6  13   1       26.13       26.94      5.59 o 
   7  13   1        0.77        3.51      3.88 o 
   8  13   1      748.41      707.77     20.20 o 
   9  13   1      114.20       99.42      8.06 o 
  10  13   1       17.59       14.39      4.64 o 
  11  13   1        2.90        0.30      3.72 o 
  12  13   1        0.53       -1.33      3.61 o 
  13  13   1        1.68        2.72      3.93 o 
  14  13   1      203.80      219.61     12.09 o 
  15  13   1       35.60       28.11      5.53 o 
  16  13   1       37.85       32.93      6.27 o 
  17  13   1      185.56      151.29     11.07 o 
  18  13   1       10.01       31.16      5.62 o 
  19  13   1       52.17       54.78      6.56 o 
  20  13   1      190.25      178.85     13.93 o 
  21  13   1       10.39        9.45      4.20 o 
  22  13   1       22.56       42.62      6.18 o 
  23  13   1        7.77        3.97      3.87 o 
   0  14   1        0.57        4.77      5.69 o 
   1  14   1      170.46      174.23     11.22 o 
   2  14   1       16.03       12.04      4.51 o 
   3  14   1      140.45      137.22      9.72 o 
   4  14   1      189.35      171.51     11.82 o 
   5  14   1       39.74       36.69      5.83 o 
   6  14   1      172.40      145.99     10.24 o 
   7  14   1       69.39       81.39      8.14 o 
   8  14   1       13.48       12.60      4.43 o 
   9  14   1       19.97       18.51      4.89 o 
  10  14   1        8.98        8.72      4.12 o 
  11  14   1      144.04      145.15     10.14 o 
  12  14   1        6.86        5.78      4.13 o 
  13  14   1       62.48       60.79      7.17 o 
  14  14   1       11.68       11.48      4.33 o 
  15  14   1       68.61       57.47      6.91 o 
  16  14   1        0.22       -4.74      5.84 o 
  17  14   1      195.72      207.02     13.09 o 
  18  14   1        8.95       16.72      4.46 o 
  19  14   1      316.47      324.68     15.77 o 
  20  14   1      160.17      133.48     10.87 o 
   1  15   1       38.07       25.45      6.60 o 
   2  15   1       19.13       17.08      8.52 o 
   3  15   1        8.18       11.45      5.46 o 
   4  15   1      107.38       82.73      9.34 o 
   5  15   1        5.60        5.01      4.60 o 
   6  15   1      210.63      231.81     13.03 o 
   7  15   1       16.57       13.40      5.21 o 
   8  15   1      163.69      149.26     11.04 o 
   9  15   1        0.54        7.05      4.30 o 
  10  15   1      611.49      590.44     18.60 o 
  11  15   1       44.34       51.74      6.47 o 
  12  15   1      257.51      285.98     14.11 o 
  13  15   1       25.30       31.12      5.59 o 
  14  15   1       46.50       47.65      7.54 o 
  15  15   1       29.91       21.61      5.93 o 
  16  15   1        5.60        5.42      4.92 o 
  17  15   1       14.65       10.44      4.36 o 
   0  16   1        1.57      -11.61      8.81 o 
   1  16   1      421.86      465.42     21.85 o 
   2  16   1       23.97        6.93      6.75 o 
   3  16   1       68.48       62.23      9.79 o 
   4  16   1       24.31       13.36      6.84 o 
   5  16   1       58.99       59.86      8.29 o 
   6  16   1        2.94       -5.22      5.78 o 
   7  16   1       25.82       24.27      6.67 o 
   8  16   1        2.75        4.34      4.41 o 
   9  16   1       86.86       89.00      8.74 o 
  10  16   1        0.99       15.29      8.18 o 
  11  16   1      155.43      175.58     11.53 o 
  12  16   1        3.01       10.39      4.42 o 
  13  16   1      471.71      483.86     17.16 o 
   1  17   1        4.56        0.73      7.12 o 
   2  17   1        3.59       -3.74      7.86 o 
   3  17   1       47.77       50.84      8.75 o 
   4  17   1        0.11        3.40      5.73 o 
   5  17   1       19.02       19.60      6.87 o 
   6  17   1       36.16       47.61      9.08 o 
   7  17   1       23.35        6.28      5.82 o 
   0   0   2    41675.75    45988.10   1669.01 o 
   1   0   2     2067.24     1689.77     66.87 o 
   2   0   2      102.05      228.01     10.59 o 
   3   0   2     2263.69     2049.47     81.22 o 
   4   0   2       18.81       21.56      2.51 o 
   5   0   2        1.97        3.37      4.04 o 
   6   0   2     4357.76     5774.22    133.46 o 
   7   0   2     1451.50     1275.56     39.30 o 
   8   0   2       90.45      167.35     10.35 o 
   9   0   2     2911.22     2447.98     75.90 o 
  10   0   2     4131.99     4929.38    134.18 o 
  11   0   2      858.29      837.75     29.39 o 
  12   0   2    19557.60    22306.49    651.22 o 
  13   0   2      776.26      666.28     52.24 o 
  14   0   2       63.08      211.39     28.34 o 
  15   0   2     1897.06     1928.97     60.82 o 
  16   0   2     1768.99     1818.22     47.31 o 
  17   0   2       47.68       27.07      4.09 o 
  18   0   2      817.33      797.76     24.53 o 
  19   0   2      969.61      947.08     36.15 o 
  20   0   2      712.86      747.79     29.88 o 
  21   0   2        1.72       -1.33      6.65 o 
  22   0   2     5929.50     6220.21    261.02 o 
  23   0   2     1000.05      932.38     36.03 o 
  24   0   2      869.31      795.89     32.65 o 
  25   0   2      265.30      222.76     21.90 o 
  26   0   2       25.95       49.12      9.89 o 
  27   0   2      775.55      694.53     31.16 o 
  28   0   2       43.99       77.55     12.22 o 
  29   0   2        0.35        5.83      7.07 o 
  30   0   2      212.76      208.02     18.11 o 
  31   0   2       98.47      120.12     18.03 o 
  32   0   2        0.13       16.25     17.69 o 
  33   0   2       27.25       33.07     10.68 o 
   1   1   2     2624.85     3135.24     56.84 o 
   2   1   2        7.91        3.48      2.60 o 
   3   1   2      180.39      271.22     12.32 o 
   4   1   2     5175.37     4266.68    144.66 o 
   5   1   2      321.07      392.85      9.95 o 
   6   1   2        7.15        4.01      1.90 o 
   7   1   2     7883.63     9126.58    191.78 o 
   8   1   2     1543.30     1323.66     44.89 o 
   9   1   2     3600.39     4337.38     83.75 o 
  10   1   2     2623.45     2374.44     78.80 o 
  11   1   2     6849.36     8246.41    155.00 o 
  12   1   2       31.26       57.45      5.61 o 
  13   1   2        0.04       10.08      2.42 o 
  14   1   2      137.03      127.26      6.03 o 
  15   1   2      140.40      209.96      7.84 o 
  16   1   2      182.43      161.78      7.37 o 
  17   1   2        0.03        5.40      2.95 o 
  18   1   2        1.99        4.06      1.81 o 
  19   1   2     2330.60     2342.47     45.92 o 
  20   1   2       18.21       30.70      4.57 o 
  21   1   2      388.50      394.78     14.63 o 
  22   1   2      441.29      467.89     16.73 o 
  23   1   2       93.07       90.15      8.39 o 
  24   1   2      234.48      219.56     11.93 o 
  25   1   2       56.62       58.13      7.55 o 
  26   1   2       70.45       77.70      8.10 o 
  27   1   2       90.34       99.58     10.47 o 
  28   1   2        3.29        6.56      5.26 o 
  29   1   2      138.81      132.41     11.95 o 
  30   1   2       13.39       22.47      6.71 o 
  31   1   2        3.36       18.33      6.13 o 
  32   1   2        0.89        3.13      5.36 o 
  33   1   2       13.97       31.75     10.20 o 
   0   2   2       93.05      143.69     15.16 o 
   1   2   2     1352.89     1054.24     63.26 o 
   2   2   2     6893.17     7985.22    165.39 o 
   3   2   2        0.31        1.87      2.62 o 
   4   2   2      151.38      185.54      5.81 o 
   5   2   2     2430.22     1996.13     44.87 o 
   6   2   2       27.49       33.93      2.90 o 
   7   2   2       74.44       59.95      4.35 o 
   8   2   2      806.11      806.36     17.77 o 
   9   2   2      108.44       60.87      4.73 o 
  10   2   2     2639.82     3074.53     56.53 o 
  11   2   2        5.58       33.17      4.25 o 
  12   2   2      265.96      325.90      9.91 o 
  13   2   2      265.64      234.11      8.15 o 
  14   2   2      502.04      439.58     12.14 o 
  15   2   2       67.90       52.30      4.72 o 
  16   2   2      308.07      317.33     10.21 o 
  17   2   2      168.69      152.49      7.52 o 
  18   2   2      290.66      327.03     10.89 o 
  19   2   2       52.84       80.73      6.37 o 
  20   2   2      870.02      868.51     21.21 o 
  21   2   2      140.47      103.12      7.23 o 
  22   2   2      227.25      263.96     10.93 o 
  23   2   2        0.87        5.05      4.35 o 
  24   2   2       26.98       28.10      5.96 o 
  25   2   2       16.86       10.07      5.02 o 
  26   2   2       27.04       32.61      7.09 o 
  27   2   2       40.10       28.00      6.80 o 
  28   2   2        9.51        8.41      5.91 o 
  29   2   2       20.75       31.78      6.98 o 
  30   2   2        1.20        6.38      5.57 o 
  31   2   2        2.15        4.27      6.23 o 
  32   2   2      125.36      118.76     13.09 o 
  33   2   2        0.03        1.44      5.95 o 
   1   3   2     2310.27     2737.18     51.90 o 
   2   3   2        6.94        1.87      2.30 o 
   3   3   2     2140.67     2483.32     64.21 o 
   4   3   2     2502.41     1911.59     45.87 o 
   5   3   2      319.17      390.44     10.01 o 
   6   3   2       82.70       57.92      3.61 o 
   7   3   2     1354.11     1678.72     30.21 o 
   8   3   2     3027.80     2547.43     51.98 o 
   9   3   2      185.47      239.99     18.01 o 
  10   3   2      464.85      406.26     19.38 o 
  11   3   2     3084.69     3585.49     61.17 o 
  12   3   2       13.13       14.03      2.95 o 
  13   3   2     1185.40     1315.47     27.37 o 
  14   3   2      874.97      729.63     20.82 o 
  15   3   2       68.70       83.28      5.75 o 
  16   3   2      479.92      409.08     12.05 o 
  17   3   2       54.06       81.88      5.96 o 
  18   3   2        3.99        7.57      3.37 o 
  19   3   2     1738.68     1749.44     36.26 o 
  20   3   2      161.26      166.49      8.82 o 
  21   3   2      265.53      259.71     10.76 o 
  22   3   2      197.68      183.62      9.34 o 
  23   3   2       22.76       18.29      4.39 o 
  24   3   2       82.65       65.68      8.59 o 
  25   3   2      177.63      188.37     13.12 o 
  26   3   2       61.85       61.16      8.43 o 
  27   3   2        0.20        0.63      5.08 o 
  28   3   2       69.59       60.00      8.57 o 
  29   3   2       38.33       37.32      8.37 o 
  30   3   2       49.00       42.83      8.85 o 
  31   3   2       40.74       37.66      8.85 o 
  32   3   2        0.20       11.04      8.36 o 
  33   3   2      135.10      149.39     14.73 o 
   0   4   2     1529.19     1466.35     37.92 o 
   1   4   2      404.13      328.71     14.61 o 
   2   4   2       75.47      105.23      4.65 o 
   3   4   2       52.48       56.64      3.61 o 
   4   4   2        2.35        4.01      1.88 o 
   5   4   2       52.46       22.89      2.76 o 
   6   4   2     2713.50     3572.00     59.83 o 
   7   4   2      258.58      214.98      9.79 o 
   8   4   2      185.45      245.65      6.77 o 
   9   4   2      747.33      623.70     26.02 o 
  10   4   2      703.08      859.40     19.37 o 
  11   4   2      337.60      287.34     13.76 o 
  12   4   2     3503.63     3871.67     66.21 o 
  13   4   2      507.43      435.98     15.68 o 
  14   4   2       72.48      132.68      6.55 o 
  15   4   2      338.42      312.44     16.96 o 
  16   4   2      855.91      863.25     20.30 o 
  17   4   2       88.27       74.67      5.78 o 
  18   4   2       86.10      119.26      7.26 o 
  19   4   2      308.63      272.98     10.50 o 
  20   4   2      650.87      658.57     17.66 o 
  21   4   2        0.72       19.57      5.31 o 
  22   4   2     1693.85     1737.94     42.33 o 
  23   4   2      531.54      517.02     17.55 o 
  24   4   2      179.33      181.37     12.78 o 
  25   4   2       81.44       83.08      9.56 o 
  26   4   2       28.10       42.23      7.77 o 
  27   4   2      240.34      224.39     17.13 o 
  28   4   2       19.17       27.71      7.95 o 
  29   4   2        0.03       14.93      6.64 o 
  30   4   2       17.08       37.33      8.59 o 
  31   4   2       27.66       24.06      8.07 o 
  32   4   2       12.48       14.47      6.45 o 
   1   5   2        2.74        9.77      2.17 o 
   2   5   2      179.15      141.34      5.71 o 
   3   5   2     3971.94     4528.65     75.25 o 
   4   5   2     1156.71      905.62     18.06 o 
   5   5   2      601.26      671.13     14.31 o 
   6   5   2      294.29      274.02      9.45 o 
   7   5   2     3266.19     3751.71     63.11 o 
   8   5   2      150.74      111.04      6.03 o 
   9   5   2     6522.11     7207.71    125.78 o 
  10   5   2      982.58      810.63     22.01 o 
  11   5   2      159.21      223.45      7.11 o 
  12   5   2        7.34        5.18      2.65 o 
  13   5   2      654.36      579.95     12.75 o 
  14   5   2      301.21      249.34     10.61 o 
  15   5   2      275.13      315.94     12.21 o 
  16   5   2       24.43       22.79      3.96 o 
  17   5   2       22.42       36.36      4.49 o 
  18   5   2        0.45        1.75      3.80 o 
  19   5   2      454.57      488.35     16.42 o 
  20   5   2      137.13      117.78      8.94 o 
  21   5   2     1864.26     1774.43     41.56 o 
  22   5   2      107.92      100.81      8.83 o 
  23   5   2      117.24      176.31     11.04 o 
  24   5   2      135.33      140.59     11.80 o 
  25   5   2      461.68      459.54     22.33 o 
  26   5   2        2.50        9.95      7.03 o 
  27   5   2       73.94       79.22     11.35 o 
  28   5   2       54.51       62.25     15.25 o 
  29   5   2       13.45       27.22      7.87 o 
  30   5   2       11.78       22.74      7.48 o 
  31   5   2      101.39      119.65     13.49 o 
  32   5   2        0.94        4.38      8.42 o 
   0   6   2      151.00      258.41     10.51 o 
   1   6   2     4197.36     3336.20     51.14 o 
   2   6   2    12965.48    14863.43    214.13 o 
   3   6   2      120.44      128.22      6.52 o 
   4   6   2      799.30      976.38     19.61 o 
   5   6   2     5853.19     5091.41     84.54 o 
   6   6   2       23.70       56.79      5.68 o 
   7   6   2       65.45       61.59      5.85 o 
   8   6   2      860.91      838.99     17.35 o 
   9   6   2      236.12      148.98      7.32 o 
  10   6   2     4081.80     4432.35     74.87 o 
  11   6   2       11.44       13.72      2.97 o 
  12   6   2      159.41      236.35      7.62 o 
  13   6   2      816.89      693.33     25.35 o 
  14   6   2      899.11      806.28     18.12 o 
  15   6   2       73.51       43.12      5.36 o 
  16   6   2      854.52      823.39     20.92 o 
  17   6   2      329.76      342.51     12.31 o 
  18   6   2     1127.32     1178.10     29.91 o 
  19   6   2      111.41       83.12      7.97 o 
  20   6   2     1737.67     1745.26     41.06 o 
  21   6   2      564.39      479.52     17.02 o 
  22   6   2      354.18      359.93     16.92 o 
  23   6   2        7.20        7.83      5.14 o 
  24   6   2        4.04       10.97      6.16 o 
  25   6   2      126.73       97.56     10.33 o 
  26   6   2       98.67      112.21     13.21 o 
  27   6   2       76.24       68.38     10.79 o 
  28   6   2       11.23       10.48      7.31 o 
  29   6   2       55.23       59.39     10.01 o 
  30   6   2       28.35       44.51      8.94 o 
  31   6   2        4.86       21.47      9.09 o 
   1   7   2      271.64      261.81      7.50 o 
   2   7   2        3.21        0.31      2.11 o 
   3   7   2      929.73     1037.30     18.92 o 
   4   7   2       10.27        7.57      2.60 o 
   5   7   2      759.68      804.26     16.22 o 
   6   7   2        0.96       -1.53      2.04 o 
   7   7   2      472.73      401.33     10.46 o 
   8   7   2      196.95      173.54      7.59 o 
   9   7   2      729.97      649.12     15.78 o 
  10   7   2      306.97      245.50      9.62 o 
  11   7   2      965.75      876.42     18.68 o 
  12   7   2       19.62       27.89      4.71 o 
  13   7   2      601.42      628.06     16.68 o 
  14   7   2      272.33      223.49     10.01 o 
  15   7   2      166.52      185.93      9.58 o 
  16   7   2       31.11       30.10      5.04 o 
  17   7   2      164.88      161.79      9.41 o 
  18   7   2       74.35       56.96      6.30 o 
  19   7   2       32.27       49.83      7.36 o 
  20   7   2       23.08       38.03      7.26 o 
  21   7   2      217.99      219.46     14.20 o 
  22   7   2        0.07       -5.50      4.10 o 
  23   7   2      394.66      390.09     17.75 o 
  24   7   2        6.49       12.36      6.33 o 
  25   7   2      226.08      240.06     14.90 o 
  26   7   2        4.35        7.79      4.98 o 
  27   7   2       59.01       49.22      9.97 o 
  28   7   2       19.53       22.75      7.75 o 
  29   7   2       31.85       35.89      8.21 o 
  30   7   2       10.79       16.62      7.01 o 
   0   8   2    10799.26    12932.56    265.69 o 
   1   8   2      252.26      205.41      7.38 o 
   2   8   2      699.96      809.90     16.09 o 
   3   8   2      999.59      850.05     16.72 o 
   4   8   2       76.31       94.09      5.13 o 
   5   8   2       15.43       15.22      2.89 o 
   6   8   2      819.28      945.02     18.76 o 
   7   8   2       11.54       19.33      3.06 o 
   8   8   2       17.57       23.58      3.11 o 
   9   8   2        1.70        3.48      2.42 o 
  10   8   2       13.37        9.07      3.34 o 
  11   8   2       20.28       16.83      4.02 o 
  12   8   2      804.13      810.83     20.22 o 
  13   8   2       21.63       22.49      4.23 o 
  14   8   2        2.66        5.73      3.37 o 
  15   8   2      221.93      211.62      9.18 o 
  16   8   2       43.27       52.97      5.40 o 
  17   8   2       59.47       50.23      6.02 o 
  18   8   2      136.96      116.14      9.85 o 
  19   8   2        1.61        0.60      4.11 o 
  20   8   2       88.45      112.03     10.90 o 
  21   8   2       21.91       26.05      6.12 o 
  22   8   2       18.92       11.35      5.48 o 
  23   8   2       28.99       42.62      7.40 o 
  24   8   2       36.25       56.05      8.49 o 
  25   8   2        0.51       13.59      5.83 o 
  26   8   2       47.30       54.15      8.56 o 
  27   8   2        7.68       23.26      6.93 o 
  28   8   2        6.00        5.55      7.43 o 
  29   8   2        1.45        6.25      9.48 o 
   1   9   2       30.21       32.95      3.87 o 
   2   9   2      552.17      475.69     12.70 o 
   3   9   2     1167.22     1308.32     23.69 o 
   4   9   2       23.49       17.73      3.24 o 
   5   9   2        0.86       18.07      3.28 o 
   6   9   2      124.07      116.09      5.76 o 
   7   9   2       21.98       37.31      3.80 o 
   8   9   2      578.06      527.77     14.84 o 
   9   9   2      282.02      300.00     11.76 o 
  10   9   2       43.60       40.30      6.33 o 
  11   9   2      529.56      559.18     15.91 o 
  12   9   2      107.71      102.21      7.28 o 
  13   9   2       33.76       69.57      6.43 o 
  14   9   2      560.22      503.38     15.28 o 
  15   9   2      119.56      110.49      8.99 o 
  16   9   2       13.98       20.76      5.09 o 
  17   9   2       95.40      110.44      8.48 o 
  18   9   2        4.36       11.34      4.79 o 
  19   9   2       21.20       27.39      6.13 o 
  20   9   2      185.42      184.08     13.61 o 
  21   9   2      275.83      266.76     16.20 o 
  22   9   2        5.18        6.24      4.98 o 
  23   9   2      251.04      271.17     16.76 o 
  24   9   2        2.59        3.10      4.76 o 
  25   9   2      157.26      179.75     14.27 o 
  26   9   2        0.55       16.71      5.42 o 
  27   9   2        1.78        7.22      4.72 o 
  28   9   2       45.99       36.98     11.38 o 
   0  10   2      588.17      636.35     20.48 o 
   1  10   2     1510.53     1242.84     23.29 o 
   2  10   2     1944.52     2056.44     34.93 o 
   3  10   2      257.28      212.98      8.63 o 
   4  10   2      328.05      413.54     10.96 o 
   5  10   2     1365.92     1178.90     22.30 o 
   6  10   2       37.60       73.72      5.78 o 
   7  10   2       19.34       25.42      4.06 o 
   8  10   2        0.01       -4.66      3.11 o 
   9  10   2      140.91      113.32      7.80 o 
  10  10   2      184.05      181.58     10.12 o 
  11  10   2       30.85       35.13      5.80 o 
  12  10   2        0.12       18.50      5.15 o 
  13  10   2      524.64      430.20     21.80 o 
  14  10   2        3.21        6.82      4.34 o 
  15  10   2        3.97        8.01      4.35 o 
  16  10   2      120.79      131.59     10.38 o 
  17  10   2        1.74        3.96      4.91 o 
  18  10   2      331.06      335.51     15.29 o 
  19  10   2       17.82        2.51      4.27 o 
  20  10   2      116.93      167.32     12.26 o 
  21  10   2      324.76      276.89     16.19 o 
  22  10   2        9.55       18.02      5.80 o 
  23  10   2        4.14       27.50      6.26 o 
  24  10   2       60.34       85.96     10.52 o 
  25  10   2      143.22      138.91     12.33 o 
  26  10   2       50.86       78.89      9.79 o 
  27  10   2        1.26        8.47      4.87 o 
   1  11   2      754.05      752.35     16.49 o 
   2  11   2       23.08       17.12      3.92 o 
   3  11   2       11.93        8.45      3.60 o 
   4  11   2      312.24      289.63     10.18 o 
   5  11   2      158.62      165.54      8.28 o 
   6  11   2       23.30       17.00      4.08 o 
   7  11   2      447.99      436.57     12.71 o 
   8  11   2       99.16       99.73      7.37 o 
   9  11   2      114.81      127.53      8.34 o 
  10  11   2      751.87      655.19     21.11 o 
  11  11   2     1861.96     1847.77     47.85 o 
  12  11   2      114.49      115.31     10.55 o 
  13  11   2       48.39       60.19      7.45 o 
  14  11   2       11.39       10.25      4.65 o 
  15  11   2      131.22      141.31     10.61 o 
  16  11   2       29.48       33.95      7.21 o 
  17  11   2       59.77       68.49      9.20 o 
  18  11   2       41.94       34.14      6.45 o 
  19  11   2       54.56       60.48      7.86 o 
  20  11   2        6.17        8.08      4.65 o 
  21  11   2       12.40       21.12      7.86 o 
  22  11   2       20.33       26.27      7.02 o 
  23  11   2      337.42      351.11     17.81 o 
  24  11   2        2.62        7.89      4.44 o 
  25  11   2       23.04       34.97      6.45 o 
   0  12   2     7496.48     8213.10    174.55 o 
   1  12   2      577.76      522.26     18.20 o 
   2  12   2     1399.87     1473.04     29.51 o 
   3  12   2      794.95      723.64     20.41 o 
   4  12   2       23.71       39.11      5.25 o 
   5  12   2       49.25       47.07      5.48 o 
   6  12   2      112.12      116.30      7.53 o 
   7  12   2       10.75       15.80      4.92 o 
   8  12   2       89.37       93.67      8.37 o 
   9  12   2       38.15       30.97      5.94 o 
  10  12   2        8.74       16.78      5.24 o 
  11  12   2        1.27       13.40      5.30 o 
  12  12   2     1013.45      982.66     28.29 o 
  13  12   2       59.92       55.35      7.65 o 
  14  12   2      100.37      103.53      9.93 o 
  15  12   2      328.10      316.28     16.91 o 
  16  12   2        2.68        7.94      5.08 o 
  17  12   2        0.34        3.41      4.34 o 
  18  12   2       65.12       46.21      8.20 o 
  19  12   2        2.44       11.59      4.95 o 
  20  12   2       36.59       40.44      7.59 o 
  21  12   2       27.14       26.93      5.58 o 
  22  12   2       84.93       85.86      9.56 o 
  23  12   2       21.94       43.10      6.49 o 
   1  13   2       35.90       70.91      6.61 o 
   2  13   2      503.03      466.10     14.00 o 
   3  13   2       17.00       31.91      5.03 o 
   4  13   2       12.87       16.93      4.60 o 
   5  13   2      128.29      110.82      8.34 o 
   6  13   2       11.12       20.67      5.56 o 
   7  13   2      302.21      285.55     13.40 o 
   8  13   2      211.03      197.26     11.69 o 
   9  13   2      534.83      538.37     18.21 o 
  10  13   2        0.19        3.53      4.66 o 
  11  13   2      343.70      340.56     16.03 o 
  12  13   2       30.06       19.99      5.61 o 
  13  13   2      139.43      154.21     14.56 o 
  14  13   2      215.29      173.08     13.94 o 
  15  13   2        9.42       22.49      6.77 o 
  16  13   2       26.37       37.19      8.17 o 
  17  13   2       69.15       92.85      9.73 o 
  18  13   2       10.08        7.72      5.09 o 
  19  13   2        1.32        7.88      9.50 o 
  20  13   2       46.24       36.51      6.99 o 
  21  13   2       57.83       72.49      8.21 o 
   0  14   2       27.73       23.28      8.44 o 
   1  14   2       81.56       64.51      7.25 o 
   2  14   2        9.66        4.16      4.41 o 
   3  14   2       53.64       39.75      6.60 o 
   4  14   2        0.04       -3.65      3.78 o 
   5  14   2       25.93        7.76      4.43 o 
   6  14   2      189.07      204.39     12.10 o 
   7  14   2       49.81       46.93      6.97 o 
   8  14   2       47.69       57.59      7.46 o 
   9  14   2       91.06       72.55      8.19 o 
  10  14   2       69.58       85.20      8.93 o 
  11  14   2       45.44       41.11      7.00 o 
  12  14   2       38.57       47.29      8.33 o 
  13  14   2      213.90      169.07     13.94 o 
  14  14   2      166.07      187.07     15.06 o 
  15  14   2       16.03       17.44      8.36 o 
  16  14   2       36.81       37.47      7.61 o 
  17  14   2       77.65       75.49      9.07 o 
  18  14   2       22.60       22.44      5.64 o 
   1  15   2       25.33       17.65      5.88 o 
   2  15   2       37.09       27.94      6.49 o 
   3  15   2       86.82       99.53      9.48 o 
   4  15   2       33.70       31.72      7.05 o 
   5  15   2       24.94       28.33      7.10 o 
   6  15   2        3.46       11.91      5.60 o 
   7  15   2        1.71        5.14      4.65 o 
   8  15   2       85.13       80.35      8.51 o 
   9  15   2       12.73       34.71      6.29 o 
  10  15   2      295.11      245.92     15.06 o 
  11  15   2      140.15      150.74     12.38 o 
  12  15   2       52.93       47.89      8.13 o 
  13  15   2        4.52       25.59      6.51 o 
  14  15   2        0.09        7.19      4.81 o 
  15  15   2       32.09       34.95      7.43 o 
   0  16   2      979.09      938.57     42.61 o 
   1  16   2      149.62      140.47     12.40 o 
   2  16   2      405.09      462.23     19.64 o 
   3  16   2      139.67      130.68     12.92 o 
   4  16   2        0.21        1.34      5.51 o 
   5  16   2       75.72       78.71      9.55 o 
   6  16   2        3.29        0.44      7.09 o 
   7  16   2        1.80       -2.77      4.77 o 
   8  16   2       55.91       69.19      9.72 o 
   9  16   2        9.77       31.22      7.46 o 
  10  16   2       34.24       50.40      7.52 o 
   1   1   3       66.99       63.27      4.41 o 
   2   1   3       24.15       41.90      3.89 o 
   3   1   3       59.49       49.77      4.53 o 
   4   1   3     7761.80     9080.90    196.41 o 
   5   1   3      854.57      778.38     25.79 o 
   6   1   3       28.40       56.69      3.82 o 
   7   1   3       50.35       48.12      4.67 o 
   8   1   3     2262.14     2461.04     43.66 o 
   9   1   3     1031.80      957.34     24.09 o 
  10   1   3     1279.31     1358.37     28.58 o 
  11   1   3      497.17      421.05     22.66 o 
  12   1   3        6.37       17.62      4.40 o 
  13   1   3      308.93      248.48     13.13 o 
  14   1   3      698.55      691.56     19.66 o 
  15   1   3      134.39      133.03      8.94 o 
  16   1   3      347.14      387.65     14.10 o 
  17   1   3      353.25      289.71     12.71 o 
  18   1   3       34.74       47.42      6.81 o 
  19   1   3      169.17      157.28     10.74 o 
  20   1   3      173.16      184.50     11.58 o 
  21   1   3      202.46      180.88     11.58 o 
  22   1   3      673.16      624.35     20.29 o 
  23   1   3      426.70      404.70     17.64 o 
  24   1   3      105.88      153.47     11.62 o 
  25   1   3        0.97        5.73      5.56 o 
  26   1   3      260.70      270.65     14.75 o 
  27   1   3       59.49       64.39      9.50 o 
  28   1   3       11.45        6.65      6.08 o 
  29   1   3        9.16       10.05      6.24 o 
  30   1   3       60.60       78.12      9.73 o 
  31   1   3       61.01       50.86      9.72 o 
   0   2   3      104.66       83.22      7.24 o 
   1   2   3     2733.45     3010.07     62.52 o 
   2   2   3      222.92      193.10      7.46 o 
   3   2   3     2397.60     2333.16     44.03 o 
   4   2   3     8219.60     7428.46    217.05 o 
   5   2   3      119.66      529.67     22.19 o 
   6   2   3     3686.24     3387.13    109.21 o 
   7   2   3     1471.14     1481.66     28.24 o 
   8   2   3      508.84      553.68     14.40 o 
   9   2   3     3456.91     4235.74     77.37 o 
  10   2   3       83.86       59.88      5.59 o 
  11   2   3      617.46      630.78     21.80 o 
  12   2   3     1558.85     1348.07     29.04 o 
  13   2   3      243.87      287.02     11.73 o 
  14   2   3       10.84       15.35      4.42 o 
  15   2   3     1334.85     1276.68     31.11 o 
  16   2   3      128.87      155.95      9.83 o 
  17   2   3      854.95      938.16     25.16 o 
  18   2   3      249.25      275.97     12.83 o 
  19   2   3     5006.18     5056.71    101.27 o 
  20   2   3      970.80      781.45     23.33 o 
  21   2   3       18.29       58.34      7.56 o 
  22   2   3      274.68      216.66     12.31 o 
  23   2   3      133.52      190.42     12.10 o 
  24   2   3       14.28       19.55      6.07 o 
  25   2   3      133.83      145.04     12.55 o 
  26   2   3      171.66      126.53     12.26 o 
  27   2   3      465.76      510.97     21.42 o 
  28   2   3       74.19       61.09      9.26 o 
  29   2   3       15.64       29.86      7.76 o 
  30   2   3       49.07       55.21      8.61 o 
  31   2   3      264.74      292.15     21.56 o 
   1   3   3      244.62      202.51      8.53 o 
   2   3   3      116.07      103.53      5.62 o 
   3   3   3      437.15      375.76     11.05 o 
   4   3   3     3205.52     3975.06     67.81 o 
   5   3   3      843.97      735.69     21.50 o 
   6   3   3     1308.36     1191.81     23.68 o 
   7   3   3        3.08        3.50      2.40 o 
   8   3   3      979.46      938.87     19.57 o 
   9   3   3      610.43      524.82     17.19 o 
  10   3   3     5650.38     6326.72    113.02 o 
  11   3   3      636.23      486.74     21.85 o 
  12   3   3      376.55      338.85     11.59 o 
  13   3   3      132.61      129.80      7.80 o 
  14   3   3        0.54        0.91      3.88 o 
  15   3   3        0.01        2.28      3.67 o 
  16   3   3        3.07       -2.69      4.34 o 
  17   3   3       17.27       14.58      4.94 o 
  18   3   3      179.30      186.95     12.17 o 
  19   3   3      270.23      234.29     12.45 o 
  20   3   3       63.05       53.21      7.56 o 
  21   3   3       34.55       42.51      6.97 o 
  22   3   3      855.56      786.01     26.54 o 
  23   3   3      391.19      388.11     18.40 o 
  24   3   3      307.00      314.76     17.07 o 
  25   3   3      139.26      151.94     12.94 o 
  26   3   3       29.57       32.34      7.69 o 
  27   3   3       32.77       33.15      7.77 o 
  28   3   3      152.75      152.29     15.52 o 
  29   3   3        2.06        0.61      5.41 o 
  30   3   3       15.91       20.75      7.77 o 
  31   3   3        0.00       10.58      7.12 o 
   0   4   3        9.95       17.77      5.46 o 
   1   4   3     3547.74     3592.96     84.04 o 
   2   4   3     1834.60     1603.52     32.45 o 
   3   4   3      146.17      209.93      8.71 o 
   4   4   3      111.94       89.05      5.78 o 
   5   4   3     1584.17     1758.26     34.34 o 
   6   4   3      292.35      247.68      8.96 o 
   7   4   3      360.77      452.51     11.82 o 
   8   4   3      155.21      158.33      7.40 o 
   9   4   3     1247.89     1308.27     25.83 o 
  10   4   3     1023.37      924.94     22.14 o 
  11   4   3      352.05      369.89     12.15 o 
  12   4   3        0.78        1.86      3.33 o 
  13   4   3     3393.40     3503.31     66.28 o 
  14   4   3     1664.40     1446.85     35.21 o 
  15   4   3      193.70      287.04     12.05 o 
  16   4   3      172.71      166.64     10.12 o 
  17   4   3      480.54      394.34     14.51 o 
  18   4   3       11.10        7.40      4.79 o 
  19   4   3        9.21       20.50      5.73 o 
  20   4   3      192.77      196.30     13.72 o 
  21   4   3      161.45      156.19     12.70 o 
  22   4   3       10.54        9.64      5.58 o 
  23   4   3       77.45      104.09     11.07 o 
  24   4   3      449.31      418.44     19.15 o 
  25   4   3       87.25       99.07     10.56 o 
  26   4   3       45.24       25.98      9.28 o 
  27   4   3        2.76       10.82      7.23 o 
  28   4   3       87.77       81.90     11.99 o 
  29   4   3      131.13      118.77     13.74 o 
  30   4   3        2.53       -1.18      5.78 o 
   1   5   3        1.71        4.88      2.77 o 
   2   5   3       10.98       22.43      4.07 o 
   3   5   3      612.38      499.11     13.54 o 
   4   5   3      686.49      828.33     19.29 o 
   5   5   3       16.00       22.66      3.70 o 
   6   5   3      143.28      128.34      6.69 o 
   7   5   3      325.99      278.92     11.53 o 
   8   5   3       23.53       82.46      6.67 o 
   9   5   3     2188.57     2003.30     46.20 o 
  10   5   3      764.17      798.64     19.95 o 
  11   5   3        9.83       12.94      4.34 o 
  12   5   3      429.71      466.50     14.18 o 
  13   5   3      418.77      367.03     17.00 o 
  14   5   3      195.73      242.40     10.58 o 
  15   5   3       97.36       72.91      6.68 o 
  16   5   3      100.57      126.61      8.38 o 
  17   5   3      335.44      297.32     15.16 o 
  18   5   3       35.60       44.91      7.82 o 
  19   5   3      141.08      134.64     11.63 o 
  20   5   3        8.47       25.97      6.52 o 
  21   5   3      280.20      293.60     15.97 o 
  22   5   3        7.46       16.49      6.24 o 
  23   5   3        4.85        6.21      5.56 o 
  24   5   3        7.60       14.80      6.29 o 
  25   5   3       46.94       43.53      9.56 o 
  26   5   3       15.12       12.79      9.46 o 
  27   5   3       18.36       22.61      8.06 o 
  28   5   3      126.93      142.10     14.65 o 
  29   5   3        0.07        8.25      6.29 o 
  30   5   3        0.13       11.61      7.33 o 
   0   6   3      153.47       94.26      8.34 o 
   1   6   3       19.65       25.70      3.65 o 
   2   6   3      161.76      116.37      6.40 o 
   3   6   3      478.24      532.90     14.39 o 
   4   6   3      603.58      497.00     13.77 o 
   5   6   3       30.72       47.42      4.89 o 
   6   6   3      435.60      359.12     11.22 o 
   7   6   3       73.98       87.96      5.11 o 
   8   6   3       13.65        8.90      2.67 o 
   9   6   3      214.83      288.97      8.75 o 
  10   6   3       33.76       50.45      5.49 o 
  11   6   3        2.43        7.65      4.06 o 
  12   6   3      135.05      103.81      7.31 o 
  13   6   3       40.21       44.86      5.48 o 
  14   6   3        0.62       -2.68      3.60 o 
  15   6   3      125.18      126.69      9.68 o 
  16   6   3       66.41       29.82      6.13 o 
  17   6   3      218.88      238.09     12.92 o 
  18   6   3       16.72       20.93      6.18 o 
  19   6   3      300.90      304.21     15.80 o 
  20   6   3       95.02       64.36      8.50 o 
  21   6   3       37.30       39.41      7.67 o 
  22   6   3      222.93      175.68     13.29 o 
  23   6   3      161.92      211.29     20.78 o 
  24   6   3        1.75       -1.56      6.06 o 
  25   6   3        0.30        2.32      6.58 o 
  26   6   3        1.67        8.78      7.03 o 
  27   6   3       15.45       34.28     10.87 o 
  28   6   3       59.25       64.44     12.18 o 
  29   6   3        2.06        4.68      6.35 o 
   1   7   3      731.46      632.06     15.60 o 
   2   7   3       54.54      100.11      6.30 o 
   3   7   3      217.86      203.46      8.25 o 
   4   7   3        2.58       36.68      4.28 o 
   5   7   3       60.74       66.00      5.10 o 
   6   7   3      528.43      468.54     12.32 o 
   7   7   3        0.61       -0.28      2.56 o 
   8   7   3      131.04      201.53      8.60 o 
   9   7   3     1611.60     1350.85     34.38 o 
  10   7   3     1899.31     2005.12     43.96 o 
  11   7   3      183.07      142.48      8.37 o 
  12   7   3       88.94       90.36      8.27 o 
  13   7   3      582.80      519.71     21.56 o 
  14   7   3      412.09      427.64     15.99 o 
  15   7   3       70.36       78.29      9.82 o 
  16   7   3       60.03       64.25      7.95 o 
  17   7   3       60.05       66.29      8.08 o 
  18   7   3      320.62      309.45     14.90 o 
  19   7   3      131.16       94.14     10.00 o 
  20   7   3       26.18       29.86      8.71 o 
  21   7   3      129.87      132.54     14.05 o 
  22   7   3       96.15      118.61     13.25 o 
  23   7   3       55.47       54.90     10.20 o 
  24   7   3       19.18       22.09      8.63 o 
  25   7   3      130.26      119.08     13.81 o 
  26   7   3       43.56       51.25      9.81 o 
  27   7   3        1.18       15.77      6.06 o 
  28   7   3      137.48      148.38     15.56 o 
   0   8   3       69.43       83.15      8.56 o 
   1   8   3     1397.20     1294.13     26.72 o 
   2   8   3      515.56      474.98     12.66 o 
   3   8   3        8.02       21.56      3.75 o 
   4   8   3      153.35      127.29      6.69 o 
   5   8   3      389.12      407.81     11.77 o 
   6   8   3      485.56      412.25     11.78 o 
   7   8   3        9.37       48.33      4.79 o 
   8   8   3       57.02       61.63      5.16 o 
   9   8   3      761.39      807.23     24.83 o 
  10   8   3      460.96      409.28     19.91 o 
  11   8   3      289.45      279.21     14.07 o 
  12   8   3      153.60      127.81     10.57 o 
  13   8   3     2097.39     2076.34     47.66 o 
  14   8   3     1362.27     1191.53     31.34 o 
  15   8   3       49.41      128.85     10.21 o 
  16   8   3      167.76      185.54     11.97 o 
  17   8   3       38.42       32.43      7.27 o 
  18   8   3        0.80        0.66      4.70 o 
  19   8   3       46.29       52.54      8.28 o 
  20   8   3       47.65       67.60     10.38 o 
  21   8   3       36.75       24.65      8.04 o 
  22   8   3       55.91       51.31      9.61 o 
  23   8   3       13.57       49.63      9.20 o 
  24   8   3      343.38      341.21     22.41 o 
  25   8   3        2.59       12.02      6.29 o 
  26   8   3       19.75       18.90      6.38 o 
  27   8   3       17.34       29.14      7.21 o 
   1   9   3      152.72      121.00      6.80 o 
   2   9   3       60.48       82.87      5.89 o 
   3   9   3      279.99      236.34      8.87 o 
   4   9   3      521.51      509.30     13.28 o 
   5   9   3      256.04      236.29      8.88 o 
   6   9   3       17.55       21.47      4.02 o 
   7   9   3      581.98      524.53     14.10 o 
   8   9   3     1580.54     1530.36     36.07 o 
   9   9   3      513.80      470.65     20.76 o 
  10   9   3     1788.70     1870.09     47.36 o 
  11   9   3      176.57      170.18     11.83 o 
  12   9   3      274.22      275.27     14.57 o 
  13   9   3        0.47        1.20      5.00 o 
  14   9   3       26.93       21.30      5.66 o 
  15   9   3        8.03       12.23      5.01 o 
  16   9   3       18.36       20.69      6.67 o 
  17   9   3       71.16       76.08      9.85 o 
  18   9   3       11.80       15.20      8.13 o 
  19   9   3       94.49       94.29     11.11 o 
  20   9   3      258.29      262.94     17.46 o 
  21   9   3       30.94       38.68      8.98 o 
  22   9   3       71.62       75.40     10.87 o 
  23   9   3      118.53      121.41     14.16 o 
  24   9   3        4.05       13.20      6.45 o 
  25   9   3       27.89       32.68     11.80 o 
  26   9   3       79.57       59.04     10.09 o 
   0  10   3      746.27      619.94     20.98 o 
   1  10   3      886.48      935.93     19.40 o 
   2  10   3      332.00      276.89      9.99 o 
   3  10   3     2005.45     2111.31     38.38 o 
   4  10   3      341.96      341.21     11.02 o 
   5  10   3      312.76      314.06     11.55 o 
   6  10   3       34.13       35.32      5.03 o 
   7  10   3      302.69      298.75     12.00 o 
   8  10   3      163.90      155.66     10.41 o 
   9  10   3       62.14       73.27      8.65 o 
  10  10   3       50.74       48.69      7.52 o 
  11  10   3      128.67      133.60     13.74 o 
  12  10   3        0.06        6.36      4.94 o 
  13  10   3       73.10       67.74      8.91 o 
  14  10   3       12.33        6.02      6.38 o 
  15  10   3      683.36      681.30     25.35 o 
  16  10   3      437.10      402.41     19.27 o 
  17  10   3       45.97       87.84     10.30 o 
  18  10   3      196.20      207.83     15.72 o 
  19  10   3      192.83      215.38     16.19 o 
  20  10   3        1.00       -2.44      5.50 o 
  21  10   3       34.77       45.00      7.93 o 
  22  10   3       40.00       27.93      7.76 o 
  23  10   3       68.76       89.69     11.82 o 
  24  10   3        1.17       15.31      5.60 o 
   1  11   3      291.58      280.19      9.93 o 
   2  11   3      974.28     1141.42     22.83 o 
   3  11   3       95.20       87.31      7.33 o 
   4  11   3      165.77      167.50      9.28 o 
   5  11   3       58.49       59.42      6.24 o 
   6  11   3       34.28       47.30      6.07 o 
   7  11   3        0.02        3.47      4.49 o 
   8  11   3      595.44      631.62     20.56 o 
   9  11   3      224.08      186.95     12.23 o 
  10  11   3        3.01        0.14      4.23 o 
  11  11   3       14.18       11.68      6.61 o 
  12  11   3       58.51       53.14      9.53 o 
  13  11   3      130.09      122.63     13.25 o 
  14  11   3      158.78      175.17     15.54 o 
  15  11   3       25.35       26.91      7.84 o 
  16  11   3       18.78       27.98      7.09 o 
  17  11   3       60.50       59.39      9.44 o 
  18  11   3       30.81       33.10      7.66 o 
  19  11   3        3.75       17.57      5.69 o 
  20  11   3       67.24       57.36      8.93 o 
  21  11   3        1.36       -0.87      4.62 o 
  22  11   3       52.99       52.92     10.10 o 
  23  11   3        0.53        0.78      5.30 o 
   0  12   3       12.62        0.67      4.82 o 
   1  12   3       10.54       12.95      4.21 o 
   2  12   3       81.06       71.89      6.53 o 
   3  12   3       32.11       43.57      5.62 o 
   4  12   3       14.53       15.28      4.81 o 
   5  12   3        1.39        4.30      4.32 o 
   6  12   3      275.69      236.48     11.94 o 
   7  12   3       17.21       28.45      6.15 o 
   8  12   3        8.02        9.49      4.68 o 
   9  12   3       97.89      105.28     10.98 o 
  10  12   3       31.90       19.17      6.96 o 
  11  12   3       19.11       19.25      6.52 o 
  12  12   3      147.92      136.79     12.62 o 
  13  12   3      142.43      160.29     13.71 o 
  14  12   3      137.86      118.26     16.33 o 
  15  12   3       36.51       40.88      9.05 o 
  16  12   3       18.38       17.40      7.12 o 
  17  12   3       78.16       75.95     10.29 o 
  18  12   3        1.19       16.17      5.79 o 
  19  12   3        1.69       -2.92      4.44 o 
  20  12   3        4.12       17.53      5.71 o 
  21  12   3       55.77       85.01     10.75 o 
   1  13   3       70.94       69.18      7.39 o 
   2  13   3       71.81       92.78      8.40 o 
   3  13   3       58.89       59.18      6.59 o 
   4  13   3      221.66      239.45     11.71 o 
   5  13   3      202.54      171.15     10.72 o 
   6  13   3        1.86       20.75      6.66 o 
   7  13   3      198.21      185.50     13.96 o 
   8  13   3      433.25      426.46     19.55 o 
   9  13   3       27.63       35.67      7.47 o 
  10  13   3      401.55      425.63     19.61 o 
  11  13   3        8.91       19.05      7.19 o 
  12  13   3       33.45       34.13      7.84 o 
  13  13   3      112.95      104.72     11.14 o 
  14  13   3       14.17       18.80      5.97 o 
  15  13   3       10.54       19.10      6.82 o 
  16  13   3        5.23       13.84      5.40 o 
  17  13   3        6.08       16.39      6.61 o 
  18  13   3       10.23       13.42      5.14 o 
   0  14   3      744.97      597.92     26.32 o 
   1  14   3      600.32      641.29     19.24 o 
   2  14   3       98.95       81.85      8.84 o 
   3  14   3      559.33      559.67     19.01 o 
   4  14   3      295.39      266.87     15.64 o 
   5  14   3      280.37      330.09     21.42 o 
   6  14   3       56.09       58.03      8.73 o 
   7  14   3       13.90       18.22      6.29 o 
   8  14   3       27.55       21.16      6.65 o 
   9  14   3       36.49       36.71      8.07 o 
  10  14   3        4.74        5.75      6.50 o 
  11  14   3       42.12       44.62      7.85 o 
  12  14   3        0.96        2.76      5.29 o 
  13  14   3       63.41       64.84      9.38 o 
  14  14   3       54.23       62.73      8.65 o 
  15  14   3      114.12      129.75     12.76 o 
   1  15   3       68.79       77.99      9.54 o 
   2  15   3      736.63      769.13     25.83 o 
   3  15   3      268.16      244.96     15.34 o 
   4  15   3       78.03       85.52     10.97 o 
   5  15   3       69.19       56.64      9.16 o 
   6  15   3       62.17       71.11     11.15 o 
   7  15   3        0.37        6.08      6.37 o 
   8  15   3      230.76      248.34     19.70 o 
   9  15   3        6.57       12.11      6.13 o 
  10  15   3      156.27      166.66     14.22 o 
  11  15   3       14.74        9.94      5.50 o 
   0   0   4     3774.60     3078.14    137.00 o 
   1   0   4      188.89      181.77     25.47 o 
   2   0   4      167.27      393.45     39.21 o 
   3   0   4     5976.26     5631.84    120.67 o 
   4   0   4     1795.58     2095.32     48.85 o 
   5   0   4        1.53        4.30      2.96 o 
   6   0   4      118.88      126.97      9.93 o 
   7   0   4     2782.53     2462.13     78.44 o 
   8   0   4       31.56      103.06     12.12 o 
   9   0   4       44.69       39.62      6.24 o 
  10   0   4      398.99      360.36     15.58 o 
  11   0   4      207.68      206.17     16.69 o 
  12   0   4     4141.64     3954.86    114.88 o 
  13   0   4      289.06      295.61     18.93 o 
  14   0   4       31.90      147.15     15.18 o 
  15   0   4     2961.63     2802.35     86.59 o 
  16   0   4        5.65       36.89     10.33 o 
  17   0   4      890.02      737.72     32.72 o 
  18   0   4       86.51      105.58     14.39 o 
  19   0   4      109.10       68.51     11.66 o 
  20   0   4       32.70       40.91     10.40 o 
  21   0   4       65.11       48.28     18.32 o 
  22   0   4       14.74        9.42      8.27 o 
  23   0   4       11.27        1.76      7.33 o 
  24   0   4       65.54       61.77     12.36 o 
  25   0   4       15.68        9.14      9.22 o 
  26   0   4       20.20       23.49      9.64 o 
  27   0   4       90.47       78.93     13.64 o 
  28   0   4      155.44      214.63     26.27 o 
  29   0   4        9.18       18.74     11.93 o 
   1   1   4       24.79       35.26      4.48 o 
   2   1   4      234.09      190.16      8.99 o 
   3   1   4       22.93       26.60      3.68 o 
   4   1   4        4.73        2.02      1.91 o 
   5   1   4      287.16      259.91      8.38 o 
   6   1   4       44.93       43.47      4.11 o 
   7   1   4       76.96       77.01      4.97 o 
   8   1   4     1478.05     1326.69     27.22 o 
   9   1   4      534.27      444.59     12.52 o 
  10   1   4      336.89      309.52     13.75 o 
  11   1   4     1673.64     1638.09     38.75 o 
  12   1   4      610.86      547.61     18.37 o 
  13   1   4        0.64       34.93      6.26 o 
  14   1   4       98.27      114.51      9.64 o 
  15   1   4       42.66       85.39      8.96 o 
  16   1   4       99.82      104.30      9.52 o 
  17   1   4      204.28      241.93     13.51 o 
  18   1   4       46.21       38.39      7.08 o 
  19   1   4        0.27        0.33      4.80 o 
  20   1   4       92.54      105.40      9.90 o 
  21   1   4       64.53       78.62      9.03 o 
  22   1   4       12.56       21.16      6.12 o 
  23   1   4      124.04      116.21     10.60 o 
  24   1   4       34.88       39.73      7.33 o 
  25   1   4       30.85       29.25      8.50 o 
  26   1   4      128.41      148.79     13.24 o 
  27   1   4       46.30       57.32      9.19 o 
  28   1   4        3.01        9.07      5.62 o 
  29   1   4       61.80       51.07      8.58 o 
   0   2   4       73.70       88.64      8.81 o 
   1   2   4        1.03       -2.50      2.62 o 
   2   2   4     1057.16     1040.71     21.03 o 
   3   2   4       94.42      101.51      5.90 o 
   4   2   4      177.45      207.57      7.99 o 
   5   2   4     1212.69     1075.88     21.60 o 
   6   2   4      141.55      157.74      7.08 o 
   7   2   4       55.52       57.54      4.59 o 
   8   2   4       61.83       66.96      5.01 o 
   9   2   4       13.34       17.28      3.95 o 
  10   2   4      572.59      566.77     16.34 o 
  11   2   4       48.02       64.76      7.26 o 
  12   2   4        8.73       15.72      6.03 o 
  13   2   4       47.17       55.86      7.07 o 
  14   2   4      348.53      337.89     14.44 o 
  15   2   4       49.84       31.66      6.39 o 
  16   2   4      207.96      236.39     13.14 o 
  17   2   4      616.89      553.04     20.40 o 
  18   2   4      117.94      140.59     10.95 o 
  19   2   4        7.23       14.53      5.69 o 
  20   2   4      187.93      178.82     12.50 o 
  21   2   4        1.20        3.49      5.17 o 
  22   2   4        6.62        4.48      4.90 o 
  23   2   4        0.02        4.93      5.43 o 
  24   2   4       43.25       48.86      8.48 o 
  25   2   4        3.40        9.07      5.92 o 
  26   2   4        3.24       17.81      8.16 o 
  27   2   4       43.51       41.50      7.82 o 
  28   2   4       19.49       26.09      7.30 o 
   1   3   4       82.73      130.77      6.92 o 
   2   3   4      297.34      291.60     13.65 o 
   3   3   4      797.18      843.37     21.84 o 
   4   3   4      156.06       95.28      6.20 o 
   5   3   4       26.08       66.59      5.47 o 
   6   3   4     1031.81      904.99     20.37 o 
   7   3   4      237.54      303.10     10.20 o 
   8   3   4      872.44      781.56     20.35 o 
   9   3   4      747.21      887.34     22.21 o 
  10   3   4      127.19       81.85      7.11 o 
  11   3   4      123.99      104.26      8.18 o 
  12   3   4       98.20       80.88      8.17 o 
  13   3   4      246.03      302.06     13.84 o 
  14   3   4      104.40      111.81      9.42 o 
  15   3   4        2.40       22.25      6.02 o 
  16   3   4      430.47      394.11     16.81 o 
  17   3   4      265.57      304.81     14.88 o 
  18   3   4       71.79       76.17      8.78 o 
  19   3   4        8.69       12.94      5.88 o 
  20   3   4       81.65       84.05      9.09 o 
  21   3   4      133.82      136.77     12.91 o 
  22   3   4       54.31       31.36      7.35 o 
  23   3   4        5.57       21.78      6.73 o 
  24   3   4      122.47      102.03     11.21 o 
  25   3   4       39.32       38.56      7.52 o 
  26   3   4       31.36       37.85      8.11 o 
  27   3   4        3.25        0.51      4.84 o 
  28   3   4       38.50       40.71      7.87 o 
   0   4   4      847.66      712.32     21.79 o 
   1   4   4       53.78       54.34      5.28 o 
   2   4   4      186.24      247.30      9.55 o 
   3   4   4     2232.64     1899.70     51.11 o 
   4   4   4      574.33      621.01     15.79 o 
   5   4   4      173.61       96.31      6.62 o 
   6   4   4       12.45       22.60      4.24 o 
   7   4   4      987.82      818.97     19.22 o 
   8   4   4       76.86      119.91      8.25 o 
   9   4   4        0.34       10.08      4.13 o 
  10   4   4       46.62       62.91      6.53 o 
  11   4   4       63.86       58.17      6.53 o 
  12   4   4     1313.25     1185.98     27.98 o 
  13   4   4      208.11      197.05     10.59 o 
  14   4   4        3.47       56.43      7.30 o 
  15   4   4      939.57      821.98     24.17 o 
  16   4   4       66.90       94.85      9.16 o 
  17   4   4      374.54      316.45     14.63 o 
  18   4   4        0.89       22.59      7.21 o 
  19   4   4      202.54      133.26     12.57 o 
  20   4   4       15.55       21.34      7.50 o 
  21   4   4       13.67       14.79      6.61 o 
  22   4   4       28.99       47.36     11.81 o 
  23   4   4        0.23       15.42      6.73 o 
  24   4   4        9.60        7.64     14.84 o 
  25   4   4        1.86        4.87      5.85 o 
  26   4   4       11.06       16.93      6.62 o 
  27   4   4        2.39       -3.56      4.70 o 
   1   5   4      258.36      305.26     10.34 o 
   2   5   4     1464.09     1221.18     29.10 o 
   3   5   4      475.96      492.28     13.82 o 
   4   5   4       69.35       52.28      5.18 o 
   5   5   4      266.70      262.28     10.17 o 
   6   5   4     1473.60     1433.12     31.59 o 
   7   5   4      137.82      183.45      9.88 o 
   8   5   4      345.24      289.48     13.18 o 
   9   5   4     2303.88     2241.64     52.64 o 
  10   5   4      108.54      101.38      8.02 o 
  11   5   4      804.40      796.98     23.93 o 
  12   5   4      327.06      285.85     12.19 o 
  13   5   4      251.63      217.18     11.28 o 
  14   5   4        6.59        4.43      4.41 o 
  15   5   4       84.44      116.57      9.78 o 
  16   5   4      188.88      168.29     13.11 o 
  17   5   4       20.26       44.61      8.36 o 
  18   5   4        0.07       12.84      6.39 o 
  19   5   4        7.81       12.40      6.27 o 
  20   5   4        2.16       -0.25      5.35 o 
  21   5   4      366.31      347.85     19.35 o 
  22   5   4       44.59       46.13     10.78 o 
  23   5   4       52.83       90.79     11.71 o 
  24   5   4      234.41      234.13     16.76 o 
  25   5   4      162.62      194.99     15.71 o 
  26   5   4       52.20       62.90     10.55 o 
  27   5   4       36.63       38.51     18.96 o 
   0   6   4      389.56      358.86     16.33 o 
   1   6   4       30.66       20.50      4.17 o 
   2   6   4     2131.54     2154.50     41.07 o 
   3   6   4      497.16      448.67     14.11 o 
   4   6   4      645.60      739.08     19.50 o 
   5   6   4     2971.70     2727.75     50.35 o 
   6   6   4      533.78      568.35     17.01 o 
   7   6   4       51.60       60.63      6.63 o 
   8   6   4       61.31       60.92      6.62 o 
   9   6   4       97.39       95.06      7.96 o 
  10   6   4     1333.51     1371.96     31.37 o 
  11   6   4      160.01      163.37      9.92 o 
  12   6   4      127.30      138.12     10.07 o 
  13   6   4       78.86       92.34      9.26 o 
  14   6   4      820.03      725.39     25.30 o 
  15   6   4      373.51      334.07     15.48 o 
  16   6   4      606.36      691.24     25.16 o 
  17   6   4     1709.59     1537.31     52.78 o 
  18   6   4      470.85      487.40     21.06 o 
  19   6   4        5.26       11.66      6.27 o 
  20   6   4      383.58      345.99     19.30 o 
  21   6   4       10.77        8.26      6.56 o 
  22   6   4        1.73        4.79      6.29 o 
  23   6   4        2.52        0.62      5.52 o 
  24   6   4      103.38      125.00     14.74 o 
  25   6   4        2.42        1.67      9.58 o 
  26   6   4        6.32        3.54      6.13 o 
   1   7   4      715.17      783.81     19.23 o 
   2   7   4      660.47      577.31     15.79 o 
   3   7   4      942.55     1013.09     23.05 o 
   4   7   4      937.76      774.61     20.34 o 
   5   7   4      289.26      343.73     12.52 o 
   6   7   4      834.35      746.58     21.88 o 
   7   7   4      889.58      852.49     24.38 o 
   8   7   4        0.56        0.11      3.72 o 
   9   7   4     1493.71     1516.96     34.05 o 
  10   7   4        0.46        1.42      3.84 o 
  11   7   4      658.43      647.19     20.93 o 
  12   7   4       20.98       20.33      5.92 o 
  13   7   4       17.30       12.34      5.29 o 
  14   7   4        2.15        0.91      4.56 o 
  15   7   4        1.81        3.58      4.85 o 
  16   7   4       17.79       19.53      7.18 o 
  17   7   4       66.17       90.37     11.36 o 
  18   7   4        0.15       11.06      5.95 o 
  19   7   4       82.80      106.16     11.83 o 
  20   7   4        0.01       -3.83      7.34 o 
  21   7   4      157.13      148.60     15.69 o 
  22   7   4      219.77      221.80     18.61 o 
  23   7   4      295.80      317.47     22.84 o 
  24   7   4      269.05      273.53     21.46 o 
  25   7   4       49.98       69.30     13.54 o 
   0   8   4       72.42       56.91      8.48 o 
   1   8   4       37.99       37.69      4.97 o 
   2   8   4       29.02       33.07      4.89 o 
   3   8   4       34.97       23.62      4.42 o 
   4   8   4        3.90       14.70      4.02 o 
   5   8   4      384.64      280.77     12.99 o 
   6   8   4       16.64       21.41      5.45 o 
   7   8   4       14.19        5.61      5.85 o 
   8   8   4       16.61       17.79      5.80 o 
   9   8   4       50.04       52.24      7.20 o 
  10   8   4       29.44       31.82      6.26 o 
  11   8   4       10.09       11.73      5.33 o 
  12   8   4        3.02       -0.79      4.34 o 
  13   8   4        5.11        0.70      4.39 o 
  14   8   4       62.35       63.28      8.11 o 
  15   8   4       13.86       32.88      6.65 o 
  16   8   4      191.60      196.34     13.18 o 
  17   8   4       44.21       38.08      6.78 o 
  18   8   4      129.89      119.44     11.83 o 
  19   8   4      213.60      204.98     15.15 o 
  20   8   4       36.07       52.07      9.61 o 
  21   8   4       13.07       15.13      7.33 o 
  22   8   4      181.08      204.50     18.64 o 
  23   8   4       64.80       63.99     11.06 o 
  24   8   4        3.30       14.82      6.70 o 
   1   9   4      189.99      210.94     10.16 o 
   2   9   4      801.92      675.82     17.97 o 
   3   9   4        2.95        5.72      4.13 o 
   4   9   4       81.80       77.90      7.40 o 
   5   9   4        0.25        3.31      3.80 o 
   6   9   4      442.90      444.51     20.03 o 
   7   9   4        1.35       18.28      5.84 o 
   8   9   4        2.18        5.87      4.95 o 
   9   9   4      310.85      333.96     16.11 o 
  10   9   4       14.45       14.02      5.81 o 
  11   9   4       33.05       34.10      6.04 o 
  12   9   4        5.35        1.27      4.12 o 
  13   9   4       83.65       79.38      8.74 o 
  14   9   4       45.18       39.69      7.07 o 
  15   9   4       26.08       23.05      6.12 o 
  16   9   4      235.72      218.82     14.14 o 
  17   9   4        0.97       15.59      6.77 o 
  18   9   4        4.04       14.13      6.58 o 
  19   9   4        2.33        2.75      5.61 o 
  20   9   4       13.59       16.27      8.69 o 
  21   9   4       21.98       19.72     10.41 o 
  22   9   4        6.66       20.90      7.66 o 
   0  10   4       62.65       58.79      8.98 o 
   1  10   4       45.66       40.48      5.54 o 
   2  10   4       79.74       83.04      7.22 o 
   3  10   4      205.80      208.41     10.50 o 
   4  10   4      123.91      152.66     11.11 o 
   5  10   4      364.55      303.10     14.53 o 
   6  10   4      195.58      217.21     12.98 o 
   7  10   4        1.58       11.06      4.73 o 
   8  10   4        0.00        6.30      4.64 o 
   9  10   4       84.97       64.64      8.48 o 
  10  10   4      194.32      219.97     14.53 o 
  11  10   4       60.02       50.23      8.11 o 
  12  10   4      102.57      122.70     10.55 o 
  13  10   4        1.48       12.86      5.15 o 
  14  10   4       82.97       83.61      9.23 o 
  15  10   4      306.05      275.37     17.75 o 
  16  10   4      107.77      139.91     13.36 o 
  17  10   4      298.25      278.64     18.28 o 
  18  10   4      134.65      140.83     15.57 o 
  19  10   4        0.32       10.73      6.14 o 
  20  10   4       19.18       16.96      6.79 o 
  21  10   4       26.90       20.43      6.50 o 
   1  11   4      395.30      402.23     13.84 o 
   2  11   4      280.07      247.88     13.27 o 
   3  11   4      176.29      229.05     13.47 o 
   4  11   4      537.48      521.23     18.89 o 
   5  11   4       87.78      108.09      9.83 o 
   6  11   4       96.97       92.70      9.20 o 
   7  11   4      259.30      257.58     14.30 o 
   8  11   4      139.99      135.46     10.85 o 
   9  11   4      371.47      352.07     16.04 o 
  10  11   4       23.57       22.44      6.05 o 
  11  11   4      444.73      402.33     17.34 o 
  12  11   4       68.93       86.20     13.04 o 
  13  11   4       78.23       92.49     11.93 o 
  14  11   4       13.90       33.61      6.89 o 
  15  11   4       26.86       24.11      8.26 o 
  16  11   4       68.95       81.71      9.95 o 
  17  11   4       13.48       19.67      6.26 o 
  18  11   4       11.12       22.39      6.09 o 
  19  11   4       33.76       44.50      8.05 o 
   0  12   4       34.81       11.67      8.12 o 
   1  12   4       85.32       98.22      9.74 o 
   2  12   4        3.21        5.22      4.98 o 
   3  12   4       22.48       25.02      6.12 o 
   4  12   4        0.72        3.27      4.88 o 
   5  12   4       54.59       36.70      6.63 o 
   6  12   4        3.18        0.37      4.10 o 
   7  12   4       13.58       13.23      5.54 o 
   8  12   4       17.42       11.29      5.66 o 
   9  12   4       22.38       23.20      5.85 o 
  10  12   4       12.28       21.71      7.35 o 
  11  12   4       71.24       64.54      9.03 o 
  12  12   4       84.88       83.72     10.29 o 
  13  12   4       78.75       82.75     10.26 o 
  14  12   4      119.54      126.47     11.44 o 
  15  12   4      155.81      168.83     14.24 o 
  16  12   4       63.02       71.64      9.37 o 
   1  13   4       36.29       51.33      8.73 o 
   2  13   4      110.58       83.47     14.71 o 
   3  13   4      140.86      176.02     14.38 o 
   4  13   4       46.49       60.08      9.30 o 
   5  13   4       67.11       50.24      7.60 o 
   6  13   4       31.67       43.34      7.11 o 
   7  13   4       33.59       29.18      6.89 o 
   8  13   4       26.20       31.89      6.98 o 
   9  13   4       83.46       90.44     10.50 o 
  10  13   4       83.98       91.28     10.47 o 
  11  13   4       26.90       31.78      6.91 o 
  12  13   4      103.09       91.85     10.46 o 
  13  13   4        0.14        4.06      7.05 o 
   0  14   4      127.95      147.98     27.75 o 
   1  14   4        9.96       20.15      7.35 o 
   2  14   4      206.70      198.87     15.37 o 
   3  14   4        8.40        4.38      8.43 o 
   4  14   4       41.91       59.04     10.04 o 
   5  14   4       79.34      102.47     12.16 o 
   6  14   4        2.13        8.41      6.12 o 
   7  14   4        0.00        2.38      5.91 o 
   8  14   4        0.44       -1.66      5.83 o 
   1   1   5      982.17      917.80     22.05 o 
   2   1   5      143.67      247.22     10.97 o 
   3   1   5      390.18      308.44     11.86 o 
   4   1   5       86.80      144.03      8.94 o 
   5   1   5      676.94      635.71     17.40 o 
   6   1   5       16.63       93.56      8.39 o 
   7   1   5     1100.05     1073.31     29.70 o 
   8   1   5      846.87      814.28     24.75 o 
   9   1   5       10.42       -0.49      5.34 o 
  10   1   5      853.93      832.42     25.24 o 
  11   1   5       84.41      107.87     10.14 o 
  12   1   5      253.34      269.65     14.91 o 
  13   1   5        4.22        2.92      5.32 o 
  14   1   5        8.61        9.35      5.90 o 
  15   1   5      141.93      146.40     11.69 o 
  16   1   5       49.62       80.27      9.56 o 
  17   1   5       15.77        7.07      5.67 o 
  18   1   5        3.63       23.91      6.61 o 
  19   1   5       61.00       70.34      9.02 o 
  20   1   5       15.86        6.80      5.65 o 
  21   1   5        1.25       -6.22      4.65 o 
  22   1   5       16.96       17.53      6.36 o 
  23   1   5      438.93      417.78     19.35 o 
  24   1   5        1.29       21.60      6.88 o 
   0   2   5      483.26      465.86     20.23 o 
   1   2   5      279.57      272.12     11.62 o 
   2   2   5       73.86       75.95      7.31 o 
   3   2   5     2803.14     2593.00     49.13 o 
   4   2   5     1533.40     1528.06     34.31 o 
   5   2   5      667.25      813.33     22.30 o 
   6   2   5     1305.09     1152.41     28.34 o 
   7   2   5     1085.68      977.83     25.23 o 
   8   2   5      391.41      380.33     16.12 o 
   9   2   5      113.71      113.25     10.39 o 
  10   2   5        5.05        5.89      5.15 o 
  11   2   5      295.96      328.78     15.34 o 
  12   2   5      138.04      191.94     12.78 o 
  13   2   5      188.73      226.87     13.97 o 
  14   2   5      126.96      122.91     11.55 o 
  15   2   5      806.55      774.10     31.73 o 
  16   2   5     1844.91     1670.55     51.55 o 
  17   2   5       33.18      139.27     15.21 o 
  18   2   5      631.28      563.95     26.18 o 
  19   2   5       12.43       37.65      7.75 o 
  20   2   5        1.01        3.40      5.09 o 
  21   2   5        2.91        5.36      5.73 o 
  22   2   5      172.89      144.94     14.21 o 
  23   2   5        2.58       14.12      7.73 o 
  24   2   5       32.08       38.45      7.92 o 
   1   3   5      180.52      161.39      8.62 o 
   2   3   5      843.28      865.79     19.85 o 
   3   3   5      954.54      846.18     22.47 o 
   4   3   5       44.92      111.91      8.99 o 
   5   3   5      678.01      636.88     19.04 o 
   6   3   5      134.39      139.12     10.52 o 
   7   3   5      810.70      768.28     21.65 o 
   8   3   5      777.34      688.95     20.42 o 
   9   3   5      441.09      454.65     17.63 o 
  10   3   5     1220.58     1060.10     29.80 o 
  11   3   5       17.30       34.39      7.01 o 
  12   3   5      329.78      322.70     15.85 o 
  13   3   5      253.77      244.51     14.37 o 
  14   3   5       78.20      124.02     11.15 o 
  15   3   5       26.10       21.03      6.38 o 
  16   3   5        6.40        8.05      5.68 o 
  17   3   5       97.08       82.28      9.45 o 
  18   3   5       26.82       35.95      7.41 o 
  19   3   5        2.53        7.48      5.88 o 
  20   3   5       20.09       28.79      7.36 o 
  21   3   5       67.50       82.83     10.64 o 
  22   3   5       86.41       87.10     11.12 o 
  23   3   5      249.51      241.75     17.93 o 
  24   3   5       50.30       45.29      8.63 o 
   0   4   5       34.25       31.23      6.40 o 
   1   4   5       60.71       32.99      4.90 o 
   2   4   5      707.31      689.73     17.49 o 
   3   4   5       88.98      122.61      7.83 o 
   4   4   5        2.60        5.32      4.59 o 
   5   4   5      261.27      249.83     12.36 o 
   6   4   5        7.28        0.38      3.90 o 
   7   4   5        0.01       15.69      4.67 o 
   8   4   5      132.01      158.55     10.31 o 
   9   4   5       38.42       38.12      8.31 o 
  10   4   5      112.79      123.69     10.67 o 
  11   4   5      122.08      145.54     11.32 o 
  12   4   5        0.49       -0.74      4.96 o 
  13   4   5      287.18      258.57     14.73 o 
  14   4   5      656.03      682.93     22.83 o 
  15   4   5       55.85       75.61      8.95 o 
  16   4   5       11.91       22.07      6.59 o 
  17   4   5      202.02      179.37     15.14 o 
  18   4   5       41.05       43.69      8.61 o 
  19   4   5       12.94        6.75      5.85 o 
  20   4   5       93.34      111.79     12.18 o 
  21   4   5       54.19       38.98     11.75 o 
  22   4   5        1.84       -3.34      5.20 o 
  23   4   5        0.85        8.17      5.88 o 
   1   5   5      471.42      441.67     12.42 o 
   2   5   5       97.68      109.76      7.00 o 
   3   5   5       38.39       16.08      4.29 o 
   4   5   5      624.65      654.88     18.03 o 
   5   5   5        4.73        7.72      4.43 o 
   6   5   5      192.25      195.52     12.40 o 
   7   5   5       64.30       42.03      6.66 o 
   8   5   5       13.48       20.05      5.54 o 
   9   5   5       55.23       83.09      8.55 o 
  10   5   5        6.64       17.96      5.68 o 
  11   5   5       17.42       13.43      5.03 o 
  12   5   5        2.23       13.88      6.14 o 
  13   5   5      209.55      206.66     13.37 o 
  14   5   5       29.92       30.24      7.62 o 
  15   5   5       13.52       18.93      7.11 o 
  16   5   5       13.47       16.32      6.82 o 
  17   5   5        0.52       -7.43      4.95 o 
  18   5   5       23.88       46.78      8.25 o 
  19   5   5        9.39        5.19      5.95 o 
  20   5   5       20.23       17.34      9.20 o 
  21   5   5       25.21       50.81      9.06 o 
  22   5   5       83.19      103.28     12.02 o 
   0   6   5        4.77        8.00      4.94 o 
   1   6   5        7.34       11.07      3.71 o 
   2   6   5       73.36       64.52      6.63 o 
   3   6   5      285.97      320.22     12.49 o 
   4   6   5        4.14        2.50      4.00 o 
   5   6   5      276.00      282.30     14.31 o 
   6   6   5       75.96       70.36      7.45 o 
   7   6   5      145.60      144.52     10.99 o 
   8   6   5        0.38        6.55      4.51 o 
   9   6   5        1.42        4.34      4.28 o 
  10   6   5        5.92       13.18      5.95 o 
  11   6   5        0.02        5.68      4.99 o 
  12   6   5       38.65       33.39      7.04 o 
  13   6   5       12.29        4.46      7.22 o 
  14   6   5       18.26       28.98      7.54 o 
  15   6   5       14.16       14.68      7.76 o 
  16   6   5      161.84      131.86     14.96 o 
  17   6   5      119.90      142.82     13.59 o 
  18   6   5        6.19        1.47      5.47 o 
  19   6   5      182.96      232.96     17.13 o 
  20   6   5       18.87       14.72      8.15 o 
  21   6   5       10.94        4.30      5.96 o 
   1   7   5        6.98       19.45      5.02 o 
   2   7   5      305.60      329.95     12.86 o 
   3   7   5      372.57      356.42     13.10 o 
   4   7   5      153.03      181.61     10.45 o 
   5   7   5       16.20       15.30      5.05 o 
   6   7   5       42.83       23.28      5.36 o 
   7   7   5       36.01       34.78      5.88 o 
   8   7   5       36.32       48.29      7.09 o 
   9   7   5      335.38      331.60     17.22 o 
  10   7   5      111.43       85.23     10.00 o 
  11   7   5       29.95       32.47      7.27 o 
  12   7   5        4.02       -3.89      5.24 o 
  13   7   5      187.35      222.78     15.82 o 
  14   7   5      166.90      184.71     15.15 o 
  15   7   5       26.01       35.86      7.64 o 
  16   7   5       56.31       61.53      9.17 o 
  17   7   5       75.97       59.68      9.10 o 
  18   7   5       40.28       41.60      8.02 o 
  19   7   5       12.21       15.23      5.99 o 
  20   7   5        0.95       -5.91      5.27 o 
   0   8   5      122.23      116.93     14.41 o 
   1   8   5        0.13       16.86      4.88 o 
   2   8   5      373.29      375.75     18.11 o 
   3   8   5       82.24      115.49      9.24 o 
   4   8   5       36.55       32.70      5.32 o 
   5   8   5       29.65       14.31      4.53 o 
   6   8   5       32.10       30.26      5.66 o 
   7   8   5        2.11        7.68      4.88 o 
   8   8   5       38.10       48.45      7.28 o 
   9   8   5       16.38       21.13      6.37 o 
  10   8   5       31.06       23.31      6.14 o 
  11   8   5      100.87      105.63     11.17 o 
  12   8   5       47.65       43.27      7.65 o 
  13   8   5      142.83      122.99     12.07 o 
  14   8   5      525.27      547.02     22.80 o 
  15   8   5       57.79       76.92      9.63 o 
  16   8   5        8.57        8.32      6.60 o 
  17   8   5       39.71       25.75      6.12 o 
  18   8   5       29.60       21.75      6.23 o 
  19   8   5       12.38        5.09      5.10 o 
   1   9   5        1.67        3.24      4.28 o 
   2   9   5      173.72      185.70     11.47 o 
   3   9   5        0.85        8.86      4.53 o 
   4   9   5      586.14      528.54     17.82 o 
   5   9   5      212.43      230.85     12.90 o 
   6   9   5       76.12       78.78      8.29 o 
   7   9   5      177.35      194.38     12.17 o 
   8   9   5      161.17      147.15     10.89 o 
   9   9   5       34.36       40.85      7.14 o 
  10   9   5      120.29      122.01     12.00 o 
  11   9   5      173.08      200.64     15.35 o 
  12   9   5       30.48       34.13      7.18 o 
  13   9   5      119.33      103.70     10.84 o 
  14   9   5       16.08       41.04      7.34 o 
  15   9   5       48.71       43.89      7.46 o 
  16   9   5       16.25       19.98      6.29 o 
  17   9   5        4.16        4.71      6.47 o 
   0  10   5      146.03      131.28     15.08 o 
   1  10   5      156.62      196.00     12.89 o 
   2  10   5      161.78      138.15     10.31 o 
   3  10   5       16.16       30.74      6.82 o 
   4  10   5      728.01      654.91     24.36 o 
   5  10   5        1.54       37.44      7.05 o 
   6  10   5      139.70      161.96     12.38 o 
   7  10   5        0.03        8.51      4.77 o 
   8  10   5       52.60       51.97      7.49 o 
   9  10   5       59.19       74.46      8.37 o 
  10  10   5       15.73       19.53      5.29 o 
  11  10   5      132.73      152.60     13.12 o 
  12  10   5      156.75      148.71     12.51 o 
  13  10   5       38.69       66.74      8.80 o 
  14  10   5       29.99       41.36      7.03 o 
  15  10   5       80.74       85.78     14.05 o 
   1  11   5       19.82       24.21      6.80 o 
   2  11   5        8.11        8.56      5.59 o 
   3  11   5        6.86        3.26      5.68 o 
   4  11   5      142.03      144.33     11.60 o 
   5  11   5      119.72      114.19     10.45 o 
   6  11   5       25.69       48.41      7.24 o 
   7  11   5       37.73       51.11      7.28 o 
   8  11   5       59.97       80.48      9.31 o 
   9  11   5        2.29        2.26      5.09 o 
  10  11   5      142.79      201.40     12.70 o 
  11  11   5       50.17       42.70      6.71 o 
   0  12   5       14.86       24.03     13.54 o 
   1  12   5       92.67      108.40     12.64 o 
   2  12   5        2.70        3.35      5.94 o 
   3  12   5        0.00       -6.62      5.43 o 
   4  12   5       34.78       20.17      9.81 o 
   5  12   5       42.42       83.55      9.30 o 
   6  12   5       28.87       20.20      5.74 o 
   7  12   5        7.47       14.42      5.46 o 
   0   0   6      132.69       77.56     15.34 o 
   1   0   6      256.52      268.05     17.84 o 
   2   0   6       37.71       90.95     13.43 o 
   3   0   6       10.63       28.53      9.63 o 
   4   0   6      180.95      184.62     24.92 o 
   5   0   6      512.01      451.81     35.53 o 
   6   0   6      570.25      556.25     32.87 o 
   7   0   6       40.13       61.61     12.37 o 
   8   0   6        4.66        5.63      7.71 o 
   9   0   6       26.32       29.62      9.43 o 
  10   0   6        0.01       15.18      8.22 o 
  11   0   6       19.87        5.18      6.75 o 
  12   0   6      105.72       70.51     13.52 o 
  13   0   6      149.49      176.50     19.42 o 
  14   0   6      117.90      172.43     19.19 o 
  15   0   6      324.22      358.60     26.47 o 
  16   0   6      247.48      221.66     22.02 o 
  17   0   6        8.26        0.40      7.80 o 
  18   0   6      110.24       95.54     14.39 o 
   1   1   6      109.17      107.76      9.46 o 
   2   1   6        0.01        5.94      5.30 o 
   3   1   6      483.19      512.02     19.46 o 
   4   1   6      943.10      938.30     28.30 o 
   5   1   6      110.68      152.28     13.66 o 
   6   1   6      378.33      367.66     17.50 o 
   7   1   6      159.20      118.99     11.38 o 
   8   1   6       72.41       85.20      9.73 o 
   9   1   6      303.13      289.22     16.29 o 
  10   1   6        1.98        0.74      5.42 o 
  11   1   6       14.10        2.05      5.16 o 
  12   1   6       44.12       56.33      8.77 o 
  13   1   6        0.20       15.76      5.75 o 
  14   1   6      148.77      145.76     13.15 o 
  15   1   6       12.16        7.36      7.67 o 
  16   1   6       26.17       26.57      6.71 o 
  17   1   6        0.41        1.25      5.01 o 
  18   1   6       21.05       13.49      5.88 o 
   0   2   6       29.84       47.20     10.34 o 
   1   2   6      113.29      112.88     10.32 o 
   2   2   6       50.68       46.84      7.02 o 
   3   2   6       60.47       46.71      7.16 o 
   4   2   6       27.22       49.51      8.03 o 
   5   2   6      471.18      481.55     19.03 o 
   6   2   6       33.58       55.40      8.17 o 
   7   2   6        0.13        0.88      5.66 o 
   8   2   6        1.13       -8.00      5.34 o 
   9   2   6       14.05        6.01      5.55 o 
  10   2   6       34.76       30.62      6.78 o 
  11   2   6       23.96       27.00      7.07 o 
  12   2   6       21.15       23.97      6.69 o 
  13   2   6       58.05       57.80      8.15 o 
  14   2   6       52.53       64.61      8.79 o 
  15   2   6       49.84       44.68      7.69 o 
  16   2   6        6.32       22.48      6.87 o 
  17   2   6      236.39      282.70     16.92 o 
  18   2   6        0.07       10.27      5.97 o 
   1   3   6       21.21       18.97      5.75 o 
   2   3   6       73.41       90.59      8.71 o 
   3   3   6      104.06      157.88     11.14 o 
   4   3   6      271.91      292.13     16.01 o 
   5   3   6       59.07       93.51     10.09 o 
   6   3   6       65.19       99.54     10.14 o 
   7   3   6       46.24       51.17      8.15 o 
   8   3   6       23.40       25.21      6.31 o 
   9   3   6        3.11       -1.95      4.76 o 
  10   3   6       79.17       66.15      9.91 o 
  11   3   6      107.35      168.67     13.18 o 
  12   3   6       26.93       24.22      7.69 o 
  13   3   6       25.84       24.20      6.31 o 
  14   3   6        1.11        3.91      5.39 o 
  15   3   6        0.01        1.33      5.14 o 
  16   3   6       91.96      106.54     10.75 o 
  17   3   6        6.65        9.06      6.08 o 
   0   4   6        8.02        1.93      6.85 o 
   1   4   6       51.33       62.15      8.33 o 
   2   4   6       70.21       87.74      8.80 o 
   3   4   6       31.35       25.22      5.76 o 
   4   4   6       12.79       21.62      5.75 o 
   5   4   6      213.15      171.92     12.83 o 
   6   4   6      194.00      200.42     13.65 o 
   7   4   6        0.66       -0.68      4.74 o 
   8   4   6        4.12        1.08      5.36 o 
   9   4   6       16.96       16.98      6.14 o 
  10   4   6        0.30        3.55      4.53 o 
  11   4   6        9.55        4.49      7.42 o 
  12   4   6        4.36        6.04      5.53 o 
  13   4   6       58.01       58.51      9.29 o 
  14   4   6       20.18       25.01      6.32 o 
  15   4   6       56.45       71.18     10.02 o 
  16   4   6       60.27       34.19      8.35 o 
  17   4   6       35.79       32.60      7.74 o 
   1   5   6       26.08       33.39      6.51 o 
   2   5   6       92.36       79.76      9.59 o 
   3   5   6      214.00      224.13     13.01 o 
   4   5   6      514.64      477.93     17.26 o 
   5   5   6        0.33       54.57      7.64 o 
   6   5   6     1084.63     1047.06     30.71 o 
   7   5   6       38.27       50.03      8.02 o 
   8   5   6       73.14      100.31     10.24 o 
   9   5   6      421.84      400.17     17.86 o 
  10   5   6       43.93       76.42      8.89 o 
  11   5   6       38.69       53.80      8.17 o 
  12   5   6       93.33       90.96     10.58 o 
  13   5   6        6.83       13.38      5.45 o 
  14   5   6      100.77       86.67     10.41 o 
  15   5   6       51.47       60.51      9.84 o 
  16   5   6       12.68       14.02      7.13 o 
   0   6   6       67.37      103.82     14.13 o 
   1   6   6      385.34      367.01     16.50 o 
   2   6   6       73.26       45.66      7.34 o 
   3   6   6      253.63      218.93     15.25 o 
   4   6   6      109.55      142.95     10.81 o 
   5   6   6     1414.46     1411.71     32.51 o 
   6   6   6      154.41      208.40     14.16 o 
   7   6   6       18.43       26.34      6.84 o 
   8   6   6        0.04        3.75      7.11 o 
   9   6   6       61.43       47.42      7.43 o 
  10   6   6       93.49       75.40      9.70 o 
  11   6   6       88.91       88.75     10.61 o 
  12   6   6       94.24      120.15     12.56 o 
  13   6   6      161.45      213.30     15.99 o 
  14   6   6      152.18      136.12     13.17 o 
   1   7   6       29.65       42.20      6.46 o 
   2   7   6       76.24       92.23      9.22 o 
   3   7   6        3.73        6.04      4.74 o 
   4   7   6       34.23       52.59      6.73 o 
   5   7   6        0.66       10.18      4.32 o 
   6   7   6      207.19      218.22     12.16 o 
   7   7   6        4.31       16.15      6.19 o 
   8   7   6      282.61      316.79     18.71 o 
   9   7   6      152.08      158.96     13.94 o 
  10   7   6      158.68      154.03     13.78 o 
  11   7   6      332.12      378.26     20.49 o 
  12   7   6      126.48      116.03     11.87 o 
   0   8   6       50.40       33.06      9.14 o 
   1   8   6       80.17       68.15      8.17 o 
   2   8   6      134.95      156.90     12.41 o 
   3   8   6      256.17      256.09     14.04 o 
   4   8   6       87.48      116.02     10.71 o 
   5   8   6       24.74       17.50      4.83 o 
   6   8   6        2.15        7.81      4.31 o 
   7   8   6       59.11       61.47      7.70 o 
   8   8   6        0.02        5.40      4.94 o 
   9   8   6       12.33       12.72      5.65 o 
  10   8   6        8.38       17.13      5.73 o 
   1   9   6        2.45       11.42      6.19 o 
   2   9   6       74.90       68.77      7.47 o 
   3   9   6       17.45       36.62      6.01 o 
   4   9   6       73.41       68.52      9.10 o 
   5   9   6       95.93      124.70     14.62 o 
   1   1   7       36.97       43.84      8.84 o 
   2   1   7        5.80        4.97      5.31 o 
   3   1   7        0.04        3.94      5.69 o 
   4   1   7        7.66       -3.90      5.40 o 
   5   1   7       65.20       78.45      9.41 o 
   0   2   7      243.25      243.00     27.94 o 
   1   2   7       11.07       27.34      7.38 o 
   2   2   7      208.08      213.78     18.06 o 
   3   2   7       95.45      194.37     15.60 o 
   4   2   7      477.97      559.50     27.55 o 
   1   3   7        3.16       14.99      6.55 o 
                                                 
